# Supplementary material for: A real-world multicenter cross-sectional observational study to assess the clinical profile of peripheral neuropathy in patients with diabetes
Source: PLoS One. 2025 Apr 15;20(4):e0312085. doi: 10.1371/journal.pone.0312085 (PMC11999154; doi:10.1371/journal.pone.0312085)
Supplement: S1 Data — (XLSX) [file pone.0312085.s002.xlsx]

## Sheet: Sheet1
Diabetes Type	Hba1c	RBG	Ingrown Nails	Hammer Toe	Callus	Infection	Bunion	Corn	Dry Skin Foot	Maceration	Tingling	Burning	Loss of Sensation	Muscle Cramps	Smoking	Alcohol Intake	Duration Of Diabetes	Treatment	Hypertension	Dyslipidemia	CoronaryArteryDisease	DiabetesNephropathy	DiabeticRetinopathy	NeurologicalCondition	HistoryofCOVIDInfection	Others
Type 2	5	9	Yes	No	No	No	Yes	No	No	No	No	No	No	Yes	No	No	6	OAD	TRUE	FALSE	TRUE	FALSE	FALSE	FALSE	FALSE	FALSE
Type 2	8.5	194	No	No	No	No	No	Yes	Yes	No	Yes	Yes	Yes	Yes	No	No	4	OAD	TRUE	TRUE	TRUE	TRUE	TRUE	FALSE	TRUE	FALSE
Type 2	7.79	188	No	No	No	No	No	Yes	No	No	No	No	No	Yes	No	No	3	OAD	TRUE	FALSE	FALSE	FALSE	FALSE	FALSE	FALSE	FALSE
Type 2	8.09	245	No	No	No	No	No	No	Yes	No	Yes	No	Yes	No	No	Yes	10	OAD	TRUE	FALSE	FALSE	FALSE	FALSE	FALSE	FALSE	FALSE
Type 2	9.3	219	No	No	No	No	No	No	Yes	No	No	No	No	No	No	No	6	OAD	TRUE	FALSE	FALSE	FALSE	FALSE	FALSE	FALSE	FALSE
Type 2	7.2	172	No	No	No	No	No	No	No	No	Yes	Yes	Yes	Yes	No	No	3	OAD	TRUE	TRUE	FALSE	FALSE	FALSE	FALSE	FALSE	FALSE
Type 2	7	209	No	No	No	Yes	No	No	No	No	No	No	No	No	Yes	No	1	Insulin + OAD	FALSE	FALSE	FALSE	TRUE	FALSE	FALSE	FALSE	FALSE
Type 2	6.59	190	No	No	No	No	No	No	No	No	No	No	Yes	No	No	Yes	5	Insulin + OAD	FALSE	FALSE	FALSE	FALSE	FALSE	TRUE	FALSE	FALSE
Type 2	6.29	172	No	No	No	No	No	No	No	No	No	No	Yes	No	No	No	3	OAD	FALSE	FALSE	FALSE	FALSE	TRUE	FALSE	FALSE	FALSE
Type 2	6	9	Yes	Yes	No	No	No	No	Yes	Yes	No	No	Yes	Yes	Yes	Yes	7	OAD	TRUE	FALSE	TRUE	FALSE	FALSE	TRUE	FALSE	FALSE
Type 2	6.4	190	No	No	No	No	No	No	No	No	No	No	Yes	No	No	No	6	OAD	FALSE	FALSE	FALSE	FALSE	FALSE	FALSE	TRUE	FALSE
Type 2	8.19	192	No	Yes	No	Yes	No	No	Yes	No	Yes	No	Yes	Yes	No	Previous	6	OAD	TRUE	FALSE	FALSE	TRUE	TRUE	FALSE	FALSE	FALSE
Type 2	6	9	Yes	No	No	No	No	No	Yes	No	Yes	No	No	Yes	No	No	4	OAD	TRUE	FALSE	FALSE	TRUE	FALSE	FALSE	FALSE	FALSE
Type 2	8.3	182	Yes	Yes	No	No	No	Yes	No	No	Yes	Yes	Yes	Yes	No	No	5	OAD	TRUE	FALSE	TRUE	FALSE	TRUE	FALSE	FALSE	FALSE
Type 2	9.59	215	No	No	No	No	No	No	Yes	No	Yes	No	No	No	Yes	Yes	9	OAD	TRUE	FALSE	FALSE	FALSE	FALSE	FALSE	FALSE	FALSE
Type 2	9.69	215	No	No	No	No	No	No	Yes	No	No	No	No	No	No	No	7	OAD	TRUE	FALSE	FALSE	FALSE	FALSE	FALSE	FALSE	FALSE
Type 2	9.59	213	No	No	No	No	No	No	No	No	No	Yes	No	No	No	No	7	OAD	TRUE	FALSE	FALSE	FALSE	FALSE	FALSE	FALSE	FALSE
Type 2	6	188	No	No	No	Yes	No	No	No	No	No	No	No	No	Yes	No	5	OAD	TRUE	FALSE	FALSE	FALSE	FALSE	FALSE	FALSE	FALSE
Type 2	8.19	192	No	Yes	No	No	No	No	Yes	Yes	Yes	Yes	Yes	Yes	No	No	4	OAD	TRUE	TRUE	TRUE	TRUE	FALSE	FALSE	FALSE	FALSE
Type 2	7.9	0	Yes	Yes	No	Yes	Yes	Yes	Yes	No	Yes	Yes	No	No	Yes	Previous	5	OAD	FALSE	TRUE	TRUE	FALSE	TRUE	FALSE	TRUE	FALSE
Type 2	7.4	183	Yes	No	No	No	No	Yes	No	Yes	No	Yes	No	No	Yes	Previous	2	OAD	TRUE	TRUE	FALSE	TRUE	FALSE	FALSE	FALSE	FALSE
Type 2	8.5	184	No	Yes	No	No	Yes	No	Yes	No	Yes	No	Yes	Yes	Previous	Previous	2	OAD	TRUE	TRUE	FALSE	TRUE	FALSE	FALSE	FALSE	FALSE
Type 2	9.59	213	No	No	No	No	No	No	Yes	No	No	No	No	No	No	No	9	OAD	TRUE	FALSE	FALSE	FALSE	FALSE	FALSE	FALSE	FALSE
Type 2	8.69	201	Yes	No	No	No	No	No	No	No	No	No	Yes	No	Yes	No	8	OAD	TRUE	FALSE	FALSE	FALSE	FALSE	FALSE	FALSE	FALSE
Type 2	8.8	0	No	Yes	No	No	Yes	No	No	Yes	No	Yes	Yes	Yes	Previous	Previous	6	OAD	FALSE	FALSE	FALSE	TRUE	TRUE	TRUE	TRUE	FALSE
Type 2	7	172	No	No	No	Yes	No	No	No	No	Yes	No	No	No	No	No	3	OAD	FALSE	TRUE	FALSE	FALSE	FALSE	FALSE	FALSE	FALSE
Type 2	8.4	186	No	Yes	No	No	No	No	No	No	Yes	No	No	No	No	No	5	OAD	FALSE	TRUE	FALSE	FALSE	FALSE	FALSE	FALSE	FALSE
Type 2	7	200	No	No	No	No	No	No	Yes	No	No	Yes	No	No	No	No	2	OAD	TRUE	FALSE	FALSE	FALSE	FALSE	FALSE	FALSE	FALSE
Type 2	8.5	197	Yes	No	Yes	No	No	No	No	No	No	No	Yes	No	No	No	2	OAD	FALSE	FALSE	FALSE	FALSE	FALSE	FALSE	TRUE	FALSE
Type 2	8.09	210	Yes	No	No	No	No	No	No	Yes	No	No	No	Yes	Previous	Yes	6	OAD	FALSE	FALSE	FALSE	FALSE	TRUE	FALSE	FALSE	FALSE
Type 2	7	199	No	No	No	Yes	No	No	No	No	No	No	No	No	Yes	No	5	OAD	TRUE	FALSE	TRUE	FALSE	FALSE	FALSE	FALSE	FALSE
Type 2	6.9	168	Yes	Yes	No	Yes	No	No	Yes	No	No	No	No	No	No	No	2	OAD	TRUE	FALSE	FALSE	FALSE	FALSE	FALSE	FALSE	FALSE
Type 2	8	9	Yes	Yes	No	No	No	No	No	No	Yes	Yes	No	No	Yes	Yes	8	OAD	TRUE	FALSE	FALSE	FALSE	TRUE	TRUE	FALSE	FALSE
Type 2	7.79	193	Yes	Yes	No	No	No	No	No	No	Yes	Yes	No	Yes	No	No	4	OAD	TRUE	FALSE	TRUE	TRUE	FALSE	FALSE	FALSE	FALSE
Type 2	9.3	218	No	No	No	No	No	No	Yes	No	No	No	No	No	No	No	7	OAD	TRUE	FALSE	FALSE	FALSE	FALSE	FALSE	FALSE	FALSE
Type 2	7	209	Yes	No	No	No	No	No	No	No	No	No	No	No	No	No	2	OAD	FALSE	TRUE	FALSE	FALSE	FALSE	FALSE	FALSE	FALSE
Type 2	9.19	201	No	Yes	No	No	Yes	No	Yes	No	Yes	No	Yes	Yes	No	No	2	OAD	TRUE	TRUE	FALSE	TRUE	FALSE	FALSE	FALSE	FALSE
Type 2	9.09	208	Yes	No	Yes	No	No	No	Yes	No	Yes	Yes	Yes	Yes	Yes	Yes	7	OAD	TRUE	TRUE	TRUE	TRUE	FALSE	FALSE	TRUE	FALSE
Type 2	9.59	215	No	No	No	No	No	No	No	No	No	No	No	Yes	No	No	7	OAD	TRUE	FALSE	FALSE	FALSE	FALSE	FALSE	FALSE	FALSE
Type 2	6.9	174	No	No	Yes	No	No	No	No	No	No	No	Yes	No	No	No	3	OAD	FALSE	FALSE	FALSE	FALSE	TRUE	FALSE	FALSE	FALSE
Type 2	8.69	0	No	No	No	Yes	No	No	No	No	No	No	Yes	No	Yes	Yes	4	OAD	TRUE	TRUE	FALSE	TRUE	FALSE	TRUE	FALSE	FALSE
Type 2	7.9	197	Yes	No	No	No	Yes	No	Yes	No	Yes	Yes	Yes	Yes	Previous	Previous	4	OAD	TRUE	TRUE	FALSE	TRUE	FALSE	FALSE	FALSE	FALSE
Type 2	6	9	No	Yes	No	Yes	No	Yes	No	No	No	No	No	Yes	No	No	5	OAD	FALSE	TRUE	FALSE	FALSE	FALSE	TRUE	FALSE	FALSE
Type 2	7.79	188	No	No	No	No	No	No	No	No	No	Yes	No	Yes	No	Previous	3	OAD	TRUE	TRUE	FALSE	FALSE	FALSE	FALSE	FALSE	FALSE
Type 2	8.3	183	Yes	No	Yes	No	No	No	No	No	Yes	No	Yes	Yes	No	No	2	OAD	TRUE	FALSE	FALSE	TRUE	TRUE	FALSE	TRUE	FALSE
Type 2	9	190	Yes	No	No	Yes	No	No	No	No	No	No	Yes	No	No	Yes	4	OAD	TRUE	FALSE	FALSE	FALSE	FALSE	FALSE	FALSE	FALSE
Type 2	7	155	No	No	No	No	No	No	Yes	No	No	Yes	No	No	No	No	2	OAD	FALSE	TRUE	FALSE	FALSE	FALSE	TRUE	FALSE	FALSE
Type 2	7.7	178	No	Yes	Yes	Yes	No	No	Yes	No	Yes	Yes	Yes	Yes	No	No	8	OAD	TRUE	TRUE	FALSE	TRUE	TRUE	FALSE	TRUE	FALSE
Type 2	6.59	188	No	No	No	No	No	No	Yes	No	No	No	Yes	No	No	Yes	3	OAD	TRUE	FALSE	FALSE	FALSE	FALSE	FALSE	FALSE	FALSE
Type 2	7.9	146	No	Yes	No	No	No	Yes	Yes	No	No	Yes	No	Yes	Yes	Previous	3	OAD	TRUE	TRUE	FALSE	FALSE	FALSE	FALSE	FALSE	FALSE
Type 2	8.3	164	Yes	No	No	Yes	No	No	No	No	Yes	No	No	No	No	No	6	OAD	TRUE	FALSE	FALSE	FALSE	FALSE	FALSE	FALSE	FALSE
Type 2	7.59	135	Yes	No	No	No	Yes	No	Yes	No	No	No	Yes	Yes	No	No	3	OAD	TRUE	FALSE	FALSE	FALSE	FALSE	FALSE	FALSE	FALSE
Type 2	8.3	110	Yes	No	Yes	No	No	No	Yes	No	Yes	Yes	Yes	No	No	No	1	OAD	TRUE	FALSE	FALSE	FALSE	FALSE	FALSE	FALSE	FALSE
Type 2	6	140	Yes	No	No	No	No	No	Yes	Yes	No	No	Yes	No	No	No	1	OAD	TRUE	FALSE	FALSE	FALSE	FALSE	FALSE	FALSE	FALSE
Type 2	8.3	236	No	No	No	Yes	No	No	Yes	No	No	No	Yes	Yes	No	Yes	10	OAD	TRUE	FALSE	FALSE	FALSE	FALSE	FALSE	FALSE	FALSE
Type 2	8.5	256	No	No	Yes	Yes	No	No	No	No	No	Yes	No	Yes	No	Yes	6	OAD	TRUE	FALSE	FALSE	FALSE	FALSE	FALSE	FALSE	FALSE
Type 2	6.79	135	No	No	No	No	No	Yes	Yes	No	No	No	No	Yes	Yes	Yes	1	OAD	TRUE	FALSE	FALSE	FALSE	FALSE	FALSE	FALSE	FALSE
Type 2	6	170	No	No	No	No	Yes	No	No	No	No	Yes	No	No	No	No	3	OAD	TRUE	FALSE	FALSE	FALSE	FALSE	FALSE	FALSE	FALSE
Type 2	8	190	No	No	No	No	No	Yes	No	No	Yes	No	No	No	Yes	Yes	4	OAD	FALSE	TRUE	FALSE	FALSE	FALSE	FALSE	FALSE	FALSE
Type 2	6.2	119	No	No	No	No	No	No	No	No	Yes	Yes	Yes	No	No	Previous	4	OAD	TRUE	TRUE	FALSE	FALSE	FALSE	TRUE	FALSE	FALSE
Type 2	6.2	118	No	No	No	No	No	No	No	No	Yes	Yes	Yes	Yes	Previous	Previous	5	OAD	TRUE	TRUE	FALSE	TRUE	FALSE	TRUE	FALSE	FALSE
Type 2	6.79	174	Yes	Yes	No	No	No	No	No	No	No	Yes	No	No	Previous	Yes	2	OAD	FALSE	FALSE	FALSE	FALSE	TRUE	FALSE	FALSE	FALSE
Type 2	8.59	0	Yes	No	No	Yes	No	No	Yes	No	No	No	No	Yes	Yes	Yes	15	OAD	TRUE	TRUE	FALSE	FALSE	FALSE	FALSE	TRUE	FALSE
Type 2	6.79	233	No	No	No	No	Yes	No	No	No	No	No	Yes	No	No	No	7	OAD	TRUE	TRUE	FALSE	FALSE	FALSE	FALSE	TRUE	FALSE
Type 2	6.59	105	Yes	Yes	No	No	Yes	No	No	Yes	No	Yes	No	Yes	No	Yes	4	Insulin + OAD	TRUE	TRUE	FALSE	FALSE	FALSE	FALSE	FALSE	FALSE
Type 2	7.29	175	No	No	No	Yes	No	No	No	Yes	No	No	No	Yes	Yes	No	5	OAD	FALSE	FALSE	FALSE	FALSE	FALSE	FALSE	TRUE	FALSE
Type 2	7.59	180	No	Yes	No	No	No	No	No	No	No	No	Yes	No	No	No	8	OAD	FALSE	FALSE	FALSE	FALSE	FALSE	TRUE	FALSE	FALSE
Type 2	9.59	198	No	No	No	No	No	No	No	No	No	Yes	No	No	No	No	7	OAD	TRUE	FALSE	FALSE	FALSE	FALSE	FALSE	FALSE	FALSE
Type 2	7	200	No	No	No	No	No	No	Yes	No	Yes	No	No	No	No	No	3	OAD	FALSE	FALSE	FALSE	TRUE	FALSE	FALSE	FALSE	FALSE
Type 2	7.29	128	No	Yes	No	No	No	No	Yes	No	No	No	Yes	Yes	No	No	2	OAD	TRUE	TRUE	FALSE	FALSE	FALSE	FALSE	FALSE	FALSE
Type 2	7.59	142	No	Yes	No	No	No	No	Yes	Yes	No	No	No	No	Previous	Yes	3	OAD	TRUE	TRUE	FALSE	FALSE	FALSE	FALSE	FALSE	FALSE
Type 2	8.19	240	No	No	No	Yes	No	No	Yes	No	No	No	Yes	No	No	Yes	3	OAD	TRUE	TRUE	FALSE	FALSE	FALSE	FALSE	FALSE	FALSE
Type 2	7.4	198	Yes	No	No	Yes	No	No	No	No	Yes	No	No	No	No	No	5	OAD	TRUE	FALSE	FALSE	FALSE	FALSE	FALSE	FALSE	FALSE
Type 2	7	189	No	No	No	No	No	No	Yes	No	Yes	No	No	No	No	No	10	OAD	TRUE	FALSE	FALSE	FALSE	FALSE	FALSE	TRUE	FALSE
Type 2	5.2	190	No	No	No	No	No	No	No	No	No	Yes	No	Yes	Yes	Previous	5	Insulin + OAD	FALSE	FALSE	TRUE	TRUE	FALSE	FALSE	TRUE	FALSE
Type 2	7	179	No	No	No	No	Yes	No	No	No	No	No	Yes	No	No	No	2	OAD	TRUE	FALSE	FALSE	FALSE	FALSE	FALSE	FALSE	FALSE
Type 2	9.59	215	No	No	No	No	No	No	Yes	No	No	No	No	No	No	No	7	OAD	TRUE	FALSE	FALSE	FALSE	FALSE	FALSE	FALSE	FALSE
Type 2	8.9	213	No	No	No	No	No	No	Yes	No	No	No	No	No	No	Yes	7	OAD	TRUE	FALSE	FALSE	FALSE	FALSE	FALSE	FALSE	FALSE
Type 2	9.5	213	No	No	No	No	No	No	Yes	No	No	No	No	No	No	No	6	OAD	TRUE	FALSE	FALSE	FALSE	FALSE	FALSE	FALSE	FALSE
Type 2	8.09	230	No	No	Yes	No	No	No	No	No	Yes	No	No	Yes	No	Yes	6	OAD	TRUE	FALSE	FALSE	FALSE	FALSE	FALSE	TRUE	FALSE
Type 2	8.09	211	No	No	No	No	No	No	Yes	No	No	No	Yes	Yes	Yes	No	7	OAD	TRUE	FALSE	FALSE	FALSE	FALSE	FALSE	FALSE	FALSE
Type 2	9.69	213	No	No	No	No	No	No	No	No	No	No	No	Yes	No	No	8	OAD	TRUE	FALSE	FALSE	FALSE	FALSE	FALSE	FALSE	FALSE
Type 2	8.19	250	No	No	No	Yes	No	No	No	No	No	Yes	No	No	Previous	Previous	5	OAD	FALSE	FALSE	FALSE	FALSE	FALSE	FALSE	TRUE	FALSE
Type 2	6	115	No	No	No	No	No	No	Yes	No	Yes	No	Yes	No	Previous	Previous	5	OAD	TRUE	FALSE	FALSE	TRUE	TRUE	FALSE	FALSE	FALSE
Type 2	9.59	215	No	No	No	No	No	No	No	No	Yes	No	No	No	No	No	6	OAD	TRUE	FALSE	FALSE	FALSE	FALSE	FALSE	FALSE	FALSE
Type 2	7.09	245	No	No	Yes	Yes	No	No	Yes	No	No	No	Yes	No	No	Yes	6	OAD	TRUE	TRUE	FALSE	FALSE	FALSE	FALSE	TRUE	FALSE
Type 2	6.5	261	No	No	No	No	No	Yes	Yes	No	No	Yes	Yes	No	No	Yes	12	OAD	TRUE	TRUE	FALSE	FALSE	FALSE	FALSE	FALSE	FALSE
Type 2	7.9	175	No	No	No	Yes	Yes	No	No	No	No	Yes	No	Yes	No	No	2	Insulin + OAD	FALSE	FALSE	FALSE	FALSE	TRUE	FALSE	FALSE	FALSE
Type 2	7	118	No	Yes	No	No	No	No	Yes	No	No	No	Yes	Yes	Previous	Previous	4	Insulin + OAD	TRUE	FALSE	FALSE	FALSE	FALSE	FALSE	FALSE	FALSE
Type 2	9.59	213	No	No	No	No	No	No	No	No	Yes	No	No	No	No	No	7	OAD	TRUE	FALSE	FALSE	FALSE	FALSE	FALSE	FALSE	FALSE
Type 2	7	158	No	No	No	No	No	No	No	No	No	Yes	Yes	No	Previous	Previous	5	Insulin + OAD	TRUE	TRUE	TRUE	FALSE	FALSE	FALSE	FALSE	FALSE
Type 2	7.4	0	No	No	No	No	No	No	Yes	No	No	Yes	No	Yes	No	No	5	OAD	TRUE	FALSE	FALSE	FALSE	FALSE	FALSE	TRUE	FALSE
Type 2	7	153	No	No	No	No	No	No	No	Yes	No	Yes	No	No	Previous	Previous	6	OAD	TRUE	TRUE	FALSE	FALSE	FALSE	FALSE	FALSE	FALSE
Type 2	7.4	220	No	No	No	No	No	No	Yes	No	Yes	No	No	No	No	No	2	OAD	TRUE	FALSE	FALSE	FALSE	FALSE	FALSE	FALSE	FALSE
Type 2	6.79	110	No	Yes	No	No	No	No	Yes	No	Yes	No	No	No	Previous	Previous	2	OAD	TRUE	TRUE	FALSE	FALSE	FALSE	FALSE	FALSE	FALSE
Type 2	7.29	124	Yes	No	No	No	No	No	Yes	No	Yes	Yes	No	No	Yes	Previous	4	Insulin + OAD	TRUE	FALSE	FALSE	FALSE	FALSE	FALSE	FALSE	FALSE
Type 2	8	269	No	No	No	Yes	No	No	Yes	No	No	No	Yes	No	No	Yes	6	OAD	TRUE	TRUE	FALSE	FALSE	FALSE	FALSE	TRUE	FALSE
Type 2	8.3	260	No	No	No	Yes	No	No	No	No	Yes	No	No	No	No	No	6	Insulin + OAD	TRUE	FALSE	FALSE	FALSE	FALSE	FALSE	FALSE	FALSE
Type 2	7.5	230	No	No	No	No	No	No	Yes	No	Yes	No	No	No	No	No	4	OAD	FALSE	FALSE	FALSE	TRUE	FALSE	FALSE	FALSE	FALSE
Type 2	7.79	190	No	No	No	No	No	No	Yes	No	No	No	Yes	Yes	Yes	Yes	7	OAD	TRUE	FALSE	FALSE	FALSE	FALSE	FALSE	FALSE	FALSE
Type 2	6.2	118	Yes	No	No	Yes	No	No	No	No	Yes	No	Yes	No	No	No	6	OAD	FALSE	TRUE	FALSE	TRUE	FALSE	FALSE	FALSE	FALSE
Type 2	6.29	117	Yes	No	No	No	No	No	No	No	Yes	Yes	Yes	No	No	Previous	6	OAD	TRUE	TRUE	FALSE	TRUE	FALSE	TRUE	FALSE	FALSE
Type 2	6.09	178	No	No	No	No	Yes	No	No	Yes	No	No	No	No	Yes	No	6	OAD	TRUE	FALSE	TRUE	TRUE	FALSE	FALSE	FALSE	FALSE
Type 2	7.5	210	No	No	No	No	No	No	Yes	No	No	Yes	Yes	No	No	No	7	OAD	TRUE	FALSE	FALSE	FALSE	FALSE	FALSE	FALSE	FALSE
Type 2	8	162	No	No	No	No	No	No	Yes	No	No	No	Yes	No	No	Yes	7	OAD	FALSE	TRUE	FALSE	FALSE	FALSE	FALSE	FALSE	FALSE
Type 2	5.4	157	Yes	Yes	No	Yes	No	Yes	No	No	No	No	No	No	Yes	Previous	9	OAD	FALSE	TRUE	FALSE	FALSE	FALSE	FALSE	FALSE	FALSE
Type 2	7.9	145	No	Yes	Yes	No	No	No	Yes	No	No	Yes	No	Yes	Previous	Previous	5	OAD	TRUE	FALSE	FALSE	FALSE	FALSE	FALSE	FALSE	FALSE
Type 2	7	189	No	No	No	No	No	No	No	No	Yes	Yes	No	No	Previous	Previous	4	Insulin + OAD	FALSE	TRUE	TRUE	FALSE	FALSE	FALSE	FALSE	FALSE
Type 2	7	210	No	No	No	No	Yes	No	No	No	Yes	No	No	No	No	No	1	OAD	FALSE	FALSE	FALSE	TRUE	FALSE	FALSE	FALSE	FALSE
Type 2	7.4	179	No	No	No	No	No	Yes	Yes	Yes	Yes	Yes	No	Yes	No	No	2	OAD	TRUE	TRUE	FALSE	FALSE	FALSE	FALSE	FALSE	FALSE
Type 2	7	210	No	No	Yes	Yes	No	No	Yes	No	No	No	No	No	Previous	Previous	5	OAD	FALSE	FALSE	TRUE	TRUE	FALSE	TRUE	FALSE	FALSE
Type 2	5.29	169	No	No	No	No	No	No	No	No	No	No	No	No	No	Yes	1	OAD	FALSE	FALSE	TRUE	FALSE	FALSE	FALSE	FALSE	FALSE
Type 2	9.59	216	No	No	No	No	No	No	No	No	Yes	No	No	No	Previous	No	7	OAD	TRUE	FALSE	FALSE	FALSE	FALSE	FALSE	FALSE	FALSE
Type 2	8.19	188	No	No	No	No	No	Yes	Yes	No	No	No	No	Yes	Previous	Previous	4	OAD	TRUE	TRUE	TRUE	TRUE	FALSE	FALSE	FALSE	FALSE
Type 2	7.9	189	Yes	No	No	No	Yes	Yes	Yes	No	Yes	Yes	Yes	Yes	Yes	No	5	OAD	TRUE	TRUE	TRUE	FALSE	TRUE	FALSE	FALSE	FALSE
Type 2	9.5	216	No	No	No	No	No	No	Yes	No	No	No	No	No	No	No	7	OAD	TRUE	FALSE	FALSE	FALSE	FALSE	FALSE	FALSE	FALSE
Type 2	9	210	No	No	No	No	No	No	No	No	No	No	No	No	No	Yes	13	OAD	FALSE	TRUE	FALSE	TRUE	FALSE	FALSE	FALSE	FALSE
Type 2	9.5	216	No	No	No	No	No	No	No	No	Yes	No	No	No	Yes	Yes	7	OAD	TRUE	FALSE	FALSE	FALSE	FALSE	FALSE	FALSE	FALSE
Type 2	9.4	210	No	Yes	Yes	No	No	No	No	No	Yes	Yes	Yes	Yes	Yes	Yes	2	Insulin + OAD	TRUE	TRUE	FALSE	FALSE	FALSE	FALSE	FALSE	FALSE
Type 2	6.29	233	No	No	No	No	No	No	Yes	No	Yes	No	No	No	Yes	Yes	4	Insulin + OAD	TRUE	TRUE	FALSE	FALSE	FALSE	FALSE	FALSE	FALSE
Type 2	7.29	185	No	No	No	No	No	No	Yes	No	No	Yes	No	No	No	Previous	6	OAD	FALSE	FALSE	FALSE	TRUE	FALSE	FALSE	FALSE	FALSE
Type 2	8.4	179	No	Yes	No	No	Yes	No	Yes	No	Yes	Yes	Yes	Yes	Yes	Yes	3	OAD	TRUE	FALSE	FALSE	TRUE	TRUE	FALSE	FALSE	FALSE
Type 2	7	0	No	No	No	No	No	No	No	No	Yes	No	No	Yes	No	No	8	OAD	TRUE	FALSE	FALSE	TRUE	FALSE	FALSE	FALSE	FALSE
Type 2	8.9	200	No	Yes	No	No	No	Yes	Yes	No	No	Yes	No	Yes	No	No	6	Insulin + OAD	TRUE	TRUE	FALSE	TRUE	FALSE	FALSE	TRUE	FALSE
Type 2	9.59	213	No	No	No	No	No	No	No	No	No	No	No	Yes	No	No	7	OAD	TRUE	FALSE	FALSE	FALSE	FALSE	FALSE	FALSE	FALSE
Type 2	7.29	0	No	No	No	No	No	No	Yes	No	No	No	Yes	No	Yes	Yes	6	OAD	FALSE	FALSE	FALSE	TRUE	FALSE	FALSE	FALSE	FALSE
Type 2	4.2	138	No	No	No	No	No	No	No	No	No	Yes	No	No	No	Previous	1	OAD	FALSE	FALSE	FALSE	FALSE	TRUE	FALSE	FALSE	FALSE
Type 2	8.5	241	No	No	No	No	Yes	No	No	No	No	No	No	Yes	No	No	3	OAD	TRUE	FALSE	FALSE	FALSE	FALSE	FALSE	FALSE	FALSE
Type 2	6	167	No	No	No	No	No	No	No	No	No	No	No	No	No	Previous	3	OAD	FALSE	FALSE	FALSE	TRUE	FALSE	FALSE	TRUE	FALSE
Type 2	7.5	191	No	No	No	No	No	No	Yes	No	Yes	Yes	Yes	Yes	Previous	No	9	OAD	TRUE	TRUE	FALSE	FALSE	FALSE	FALSE	FALSE	FALSE
Type 2	7.7	189	No	Yes	No	No	Yes	No	Yes	No	Yes	Yes	Yes	Yes	No	No	5	OAD	TRUE	FALSE	FALSE	FALSE	TRUE	FALSE	TRUE	FALSE
Type 2	7.9	178	Yes	No	No	No	Yes	No	Yes	Yes	Yes	Yes	Yes	Yes	No	Previous	8	OAD	TRUE	TRUE	FALSE	TRUE	FALSE	FALSE	TRUE	FALSE
Type 2	5.09	169	No	No	No	No	No	No	No	No	No	No	Yes	No	No	No	2	OAD	FALSE	FALSE	FALSE	TRUE	FALSE	FALSE	FALSE	FALSE
Type 2	7.4	179	No	No	No	No	Yes	Yes	Yes	Yes	Yes	Yes	Yes	Yes	Yes	Yes	2	OAD	TRUE	TRUE	FALSE	FALSE	FALSE	FALSE	FALSE	FALSE
Type 2	6.09	154	No	No	No	No	No	No	No	No	No	No	Yes	No	No	No	1	OAD	FALSE	FALSE	FALSE	TRUE	FALSE	FALSE	FALSE	FALSE
Type 2	7	190	No	No	No	No	No	No	No	No	No	No	No	No	Previous	Previous	3	OAD	FALSE	TRUE	FALSE	FALSE	FALSE	FALSE	FALSE	FALSE
Type 2	6.5	180	No	No	Yes	No	No	No	No	No	No	No	Yes	No	No	No	2	OAD	TRUE	FALSE	FALSE	TRUE	FALSE	FALSE	FALSE	FALSE
Type 2	9	0	No	No	No	No	No	No	Yes	No	Yes	No	No	No	No	Yes	1	OAD	FALSE	FALSE	FALSE	FALSE	FALSE	FALSE	TRUE	FALSE
Type 2	9.59	215	No	No	No	No	No	No	No	No	Yes	No	No	No	Previous	No	5	OAD	TRUE	FALSE	FALSE	FALSE	FALSE	FALSE	FALSE	FALSE
Type 2	9.4	178	Yes	Yes	No	Yes	Yes	No	No	Yes	Yes	No	Yes	Yes	No	No	6	OAD	TRUE	FALSE	TRUE	TRUE	TRUE	FALSE	FALSE	FALSE
Type 2	6	199	No	No	No	No	No	No	Yes	No	No	No	No	No	No	No	1	OAD	FALSE	FALSE	FALSE	FALSE	FALSE	FALSE	TRUE	FALSE
Type 2	6.5	170	No	No	No	No	No	No	No	No	No	No	No	No	No	No	1	OAD	FALSE	FALSE	FALSE	FALSE	TRUE	FALSE	FALSE	FALSE
Type 2	7	148	No	No	No	No	No	No	No	Yes	No	No	No	Yes	Yes	Yes	5	Insulin + OAD	TRUE	FALSE	TRUE	FALSE	FALSE	FALSE	FALSE	FALSE
Type 2	6.79	201	No	Yes	Yes	Yes	No	Yes	Yes	No	Yes	Yes	Yes	Yes	Yes	No	4	OAD	TRUE	FALSE	FALSE	FALSE	TRUE	FALSE	FALSE	FALSE
Type 2	8	190	No	No	Yes	No	No	Yes	No	No	No	No	No	No	Yes	Yes	3	OAD	TRUE	FALSE	FALSE	FALSE	TRUE	FALSE	FALSE	FALSE
Type 2	6	143	Yes	No	No	No	Yes	No	No	No	Yes	Yes	Yes	Yes	No	No	7	Insulin + OAD	TRUE	TRUE	FALSE	FALSE	FALSE	TRUE	TRUE	FALSE
Type 2	6.5	190	No	No	No	No	No	No	Yes	No	Yes	No	Yes	No	Yes	No	2	OAD	TRUE	FALSE	FALSE	TRUE	FALSE	FALSE	FALSE	FALSE
Type 2	11	0	No	No	No	No	No	No	Yes	No	No	Yes	No	No	Yes	Yes	2	OAD	FALSE	FALSE	FALSE	TRUE	FALSE	FALSE	FALSE	FALSE
Type 2	9	0	No	No	No	Yes	No	No	No	No	Yes	No	No	No	No	No	3	OAD	TRUE	FALSE	FALSE	FALSE	FALSE	FALSE	FALSE	FALSE
Type 2	7	169	No	No	No	No	No	No	No	Yes	No	No	No	Yes	Previous	Previous	8	OAD	TRUE	TRUE	FALSE	FALSE	FALSE	FALSE	FALSE	FALSE
Type 2	7	220	No	No	No	Yes	No	No	No	No	No	Yes	No	No	No	No	3	OAD	FALSE	FALSE	FALSE	FALSE	FALSE	FALSE	TRUE	FALSE
Type 2	9.59	214	No	No	No	No	No	No	No	No	Yes	No	No	No	No	No	6	OAD	TRUE	FALSE	FALSE	FALSE	FALSE	FALSE	FALSE	FALSE
Type 2	5.4	277	No	No	No	No	No	Yes	No	Yes	No	No	No	No	No	Yes	13	OAD	TRUE	TRUE	FALSE	TRUE	FALSE	FALSE	FALSE	FALSE
Type 2	7.7	189	No	No	No	No	No	No	No	No	Yes	No	No	Yes	No	No	3	OAD	TRUE	FALSE	FALSE	TRUE	FALSE	FALSE	FALSE	FALSE
Type 2	6.5	241	No	No	No	No	No	No	No	No	Yes	No	No	No	No	No	5	OAD	FALSE	TRUE	FALSE	FALSE	FALSE	FALSE	FALSE	FALSE
Type 2	7.59	220	No	No	No	Yes	No	No	Yes	No	No	No	Yes	No	No	No	3	OAD	FALSE	FALSE	FALSE	TRUE	FALSE	FALSE	FALSE	FALSE
Type 2	8	190	No	No	No	No	Yes	No	No	No	No	Yes	No	No	Previous	No	4	OAD	TRUE	FALSE	FALSE	FALSE	FALSE	FALSE	FALSE	FALSE
Type 2	8	190	No	Yes	No	No	No	No	No	No	Yes	No	No	No	No	No	4	OAD	FALSE	TRUE	FALSE	FALSE	FALSE	FALSE	FALSE	FALSE
Type 2	6.29	167	Yes	No	No	No	No	No	No	No	Yes	Yes	No	No	Yes	No	9	OAD	TRUE	FALSE	FALSE	TRUE	FALSE	FALSE	FALSE	FALSE
Type 2	6.4	253	No	No	No	No	No	No	No	No	No	Yes	No	No	No	Yes	4	OAD	FALSE	TRUE	FALSE	FALSE	FALSE	FALSE	FALSE	FALSE
Type 2	6.29	211	No	No	No	No	No	No	No	No	No	Yes	Yes	No	No	No	3	OAD	FALSE	TRUE	TRUE	FALSE	FALSE	FALSE	FALSE	FALSE
Type 2	7	219	No	No	No	No	No	No	No	Yes	No	No	No	No	No	No	5	OAD	TRUE	FALSE	FALSE	FALSE	FALSE	FALSE	FALSE	FALSE
Type 2	8	240	No	No	No	No	No	No	No	No	No	No	No	No	No	No	2	OAD	FALSE	FALSE	FALSE	FALSE	FALSE	FALSE	TRUE	FALSE
Type 2	6	170	No	No	No	No	Yes	No	No	No	No	Yes	No	No	Yes	Yes	4	OAD	TRUE	FALSE	FALSE	FALSE	FALSE	FALSE	FALSE	FALSE
Type 2	9.19	182	Yes	No	No	Yes	Yes	Yes	Yes	No	Yes	Yes	Yes	Yes	No	No	4	OAD	TRUE	TRUE	FALSE	TRUE	TRUE	FALSE	TRUE	FALSE
Type 2	6.29	243	No	No	No	No	No	Yes	No	No	No	Yes	No	No	No	No	5	OAD	FALSE	FALSE	FALSE	FALSE	FALSE	FALSE	TRUE	FALSE
Type 2	6.29	222	No	No	No	No	No	No	No	No	No	No	No	No	No	No	4	OAD	TRUE	FALSE	FALSE	FALSE	FALSE	FALSE	FALSE	FALSE
Type 2	7	210	No	No	No	No	No	No	Yes	No	No	Yes	No	No	No	No	5	OAD	TRUE	FALSE	FALSE	FALSE	FALSE	FALSE	FALSE	FALSE
Type 2	7.5	180	No	No	No	No	No	No	No	No	No	No	No	No	No	No	2	OAD	TRUE	FALSE	FALSE	FALSE	FALSE	FALSE	FALSE	FALSE
Type 2	9.59	215	No	No	No	No	No	No	No	No	Yes	No	No	No	Yes	Yes	7	OAD	TRUE	FALSE	FALSE	FALSE	FALSE	FALSE	FALSE	FALSE
Type 2	7	201	Yes	No	No	No	No	No	No	No	No	Yes	No	No	No	No	5	OAD	FALSE	FALSE	FALSE	TRUE	FALSE	FALSE	FALSE	FALSE
Type 2	6.4	256	No	No	No	No	No	No	No	No	No	Yes	No	No	Yes	Yes	5	Insulin + OAD	TRUE	FALSE	FALSE	FALSE	FALSE	FALSE	FALSE	FALSE
Type 2	6.7	264	No	No	No	No	No	No	Yes	No	No	No	No	No	No	Yes	6	OAD	FALSE	FALSE	TRUE	FALSE	FALSE	FALSE	FALSE	FALSE
Type 2	8	240	No	No	No	Yes	No	No	No	No	No	Yes	No	No	Previous	No	5	OAD	TRUE	FALSE	FALSE	FALSE	FALSE	FALSE	FALSE	FALSE
Type 2	8	180	No	No	No	No	No	No	No	No	No	Yes	No	No	No	No	4	OAD	FALSE	TRUE	FALSE	FALSE	FALSE	FALSE	FALSE	FALSE
Type 2	7	199	No	No	No	No	No	No	No	Yes	Yes	No	No	No	Yes	No	2	Insulin + OAD	FALSE	FALSE	FALSE	TRUE	FALSE	FALSE	FALSE	FALSE
Type 2	6.7	233	No	No	No	No	No	No	No	No	No	Yes	No	No	No	Yes	4	OAD	TRUE	FALSE	FALSE	FALSE	FALSE	FALSE	FALSE	FALSE
Type 2	7.59	190	Yes	No	No	No	No	Yes	No	No	No	No	No	No	Yes	Previous	4	OAD	FALSE	FALSE	FALSE	TRUE	FALSE	FALSE	TRUE	FALSE
Type 2	7	169	No	No	No	No	No	No	No	Yes	No	Yes	Yes	No	No	Yes	3	OAD	FALSE	TRUE	FALSE	FALSE	FALSE	FALSE	FALSE	FALSE
Type 2	8.19	240	No	No	No	No	No	No	Yes	Yes	No	No	Yes	Yes	No	No	3	OAD	TRUE	FALSE	FALSE	FALSE	FALSE	FALSE	FALSE	FALSE
Type 2	8.9	199	Yes	Yes	No	Yes	No	Yes	No	No	Yes	No	Yes	No	No	No	4	OAD	TRUE	TRUE	TRUE	FALSE	TRUE	FALSE	FALSE	FALSE
Type 2	7	180	No	No	No	Yes	No	No	No	No	No	No	No	Yes	No	No	2	OAD	FALSE	FALSE	FALSE	TRUE	FALSE	FALSE	FALSE	FALSE
Type 2	10	0	No	No	No	No	No	No	Yes	No	No	Yes	No	No	No	Yes	4	OAD	TRUE	FALSE	FALSE	FALSE	FALSE	FALSE	FALSE	FALSE
Type 2	8.69	215	No	No	No	No	No	No	No	No	No	No	No	Yes	Yes	Yes	6	OAD	TRUE	FALSE	FALSE	FALSE	FALSE	FALSE	FALSE	FALSE
Type 2	7	158	No	No	No	No	No	No	No	Yes	Yes	No	Yes	No	Yes	Yes	8	Insulin + OAD	TRUE	TRUE	FALSE	FALSE	FALSE	FALSE	FALSE	FALSE
Type 2	7.59	171	No	No	No	No	No	No	Yes	No	No	No	No	Yes	No	No	2	OAD	TRUE	FALSE	FALSE	FALSE	FALSE	FALSE	FALSE	FALSE
Type 2	6	140	No	No	No	No	No	No	No	No	Yes	Yes	No	No	No	No	1	OAD	FALSE	TRUE	FALSE	FALSE	FALSE	FALSE	FALSE	FALSE
Type 2	9	0	Yes	No	No	No	No	No	No	No	No	Yes	No	No	No	No	1	OAD	FALSE	TRUE	FALSE	FALSE	FALSE	FALSE	FALSE	FALSE
Type 2	8.59	211	No	No	No	No	No	No	No	No	Yes	No	No	No	Yes	Yes	8	OAD	TRUE	FALSE	FALSE	FALSE	FALSE	FALSE	FALSE	FALSE
Type 2	6.79	241	No	No	No	No	No	No	No	No	No	Yes	No	Yes	No	No	4	OAD	FALSE	TRUE	FALSE	FALSE	FALSE	FALSE	FALSE	FALSE
Type 2	7.5	220	No	No	No	No	No	No	Yes	No	Yes	No	No	No	No	No	3	OAD	FALSE	FALSE	FALSE	FALSE	FALSE	FALSE	TRUE	FALSE
Type 2	7.79	185	Yes	Yes	No	No	No	Yes	No	No	No	Yes	No	No	No	Yes	3	OAD	TRUE	FALSE	FALSE	FALSE	FALSE	FALSE	FALSE	FALSE
Type 2	5.5	169	No	No	No	No	No	No	No	No	No	No	No	No	No	Previous	11	OAD	FALSE	FALSE	TRUE	TRUE	FALSE	FALSE	FALSE	FALSE
Type 2	8.5	250	No	No	No	No	No	No	Yes	No	Yes	No	No	No	No	No	4	Insulin + OAD	TRUE	FALSE	FALSE	FALSE	FALSE	FALSE	FALSE	FALSE
Type 2	8.5	206	Yes	Yes	No	No	Yes	Yes	Yes	No	Yes	Yes	Yes	No	No	No	4	OAD	TRUE	TRUE	FALSE	TRUE	TRUE	FALSE	TRUE	FALSE
Type 2	6	192	No	No	No	No	No	No	Yes	No	No	No	No	No	Yes	No	4	Insulin + OAD	FALSE	FALSE	FALSE	TRUE	FALSE	FALSE	FALSE	FALSE
Type 2	7.79	180	No	No	No	Yes	No	Yes	Yes	No	No	No	Yes	No	No	No	2	OAD	FALSE	FALSE	FALSE	FALSE	FALSE	FALSE	FALSE	TRUE
Type 2	7.9	178	Yes	Yes	Yes	Yes	No	Yes	No	No	Yes	Yes	Yes	Yes	No	No	6	OAD	TRUE	TRUE	FALSE	TRUE	TRUE	FALSE	FALSE	FALSE
Type 2	6.5	244	No	No	No	No	No	No	No	No	Yes	No	No	Yes	No	No	4	Insulin + OAD	TRUE	TRUE	FALSE	FALSE	FALSE	FALSE	FALSE	FALSE
Type 2	8.19	231	No	No	No	No	Yes	No	No	No	No	No	No	Yes	No	No	4	OAD	TRUE	FALSE	FALSE	FALSE	FALSE	FALSE	FALSE	FALSE
Type 2	7.5	230	No	No	No	No	No	No	Yes	No	Yes	No	No	No	No	Previous	4	OAD	FALSE	FALSE	FALSE	FALSE	FALSE	FALSE	TRUE	FALSE
Type 2	8.59	250	No	No	No	No	No	No	Yes	No	Yes	No	No	No	Previous	No	3	OAD	FALSE	FALSE	FALSE	TRUE	FALSE	FALSE	FALSE	FALSE
Type 2	9	260	No	No	No	Yes	No	No	No	No	Yes	No	No	No	Previous	No	4	Insulin + OAD	TRUE	FALSE	FALSE	FALSE	FALSE	FALSE	FALSE	FALSE
Type 2	7.5	254	No	No	No	No	No	No	No	No	No	Yes	No	No	No	No	3	OAD	FALSE	TRUE	FALSE	FALSE	FALSE	FALSE	FALSE	FALSE
Type 2	8	190	No	No	No	No	No	No	Yes	Yes	No	No	No	Yes	No	No	1	OAD	FALSE	TRUE	FALSE	FALSE	FALSE	FALSE	FALSE	FALSE
Type 2	9	222	No	No	No	No	No	No	No	No	No	No	Yes	No	No	No	7	OAD	FALSE	FALSE	TRUE	FALSE	FALSE	FALSE	FALSE	FALSE
Type 2	7.29	192	No	No	No	No	No	No	No	Yes	No	No	No	Yes	No	No	2	OAD	TRUE	FALSE	FALSE	FALSE	FALSE	FALSE	FALSE	FALSE
Type 2	7.59	193	No	No	No	No	No	No	No	No	Yes	No	No	Yes	Yes	No	4	Insulin + OAD	FALSE	FALSE	FALSE	TRUE	FALSE	FALSE	FALSE	FALSE
Type 2	8	0	No	No	No	No	No	No	Yes	No	No	No	No	No	No	No	7	OAD	FALSE	FALSE	FALSE	FALSE	TRUE	FALSE	FALSE	FALSE
Type 2	9	234	Yes	No	No	No	No	No	Yes	No	No	No	No	No	No	No	4	OAD	TRUE	FALSE	FALSE	FALSE	FALSE	FALSE	FALSE	FALSE
Type 2	7.9	177	No	No	No	No	No	No	Yes	No	No	No	No	Yes	No	Previous	4	OAD	FALSE	FALSE	FALSE	FALSE	FALSE	TRUE	FALSE	FALSE
Type 2	6.4	167	No	No	No	No	No	Yes	No	No	No	No	Yes	No	No	No	3	OAD	TRUE	FALSE	FALSE	FALSE	FALSE	FALSE	FALSE	FALSE
Type 2	6.79	168	Yes	No	No	Yes	Yes	No	No	Yes	No	No	Yes	No	No	No	1	OAD	TRUE	TRUE	FALSE	FALSE	FALSE	FALSE	TRUE	FALSE
Type 2	7.5	168	Yes	No	No	Yes	Yes	No	No	Yes	No	No	Yes	No	No	No	1	OAD	TRUE	FALSE	TRUE	TRUE	FALSE	FALSE	FALSE	FALSE
Type 2	6.9	221	No	No	No	No	No	No	Yes	No	Yes	No	No	No	No	No	3	OAD	FALSE	FALSE	FALSE	FALSE	FALSE	TRUE	FALSE	FALSE
Type 2	7.09	209	No	No	No	No	Yes	No	No	No	No	No	No	Yes	No	No	4	OAD	FALSE	FALSE	FALSE	TRUE	FALSE	FALSE	FALSE	FALSE
Type 2	8.59	235	No	No	No	No	No	No	No	No	No	No	No	No	No	No	6	OAD	TRUE	FALSE	FALSE	TRUE	FALSE	FALSE	FALSE	FALSE
Type 2	8	240	No	No	No	No	No	No	Yes	No	Yes	No	No	No	No	No	3	OAD	TRUE	FALSE	FALSE	FALSE	FALSE	FALSE	FALSE	FALSE
Type 2	6.9	266	No	No	No	Yes	No	No	No	No	No	No	No	No	No	No	6	OAD	FALSE	TRUE	FALSE	FALSE	FALSE	FALSE	FALSE	FALSE
Type 2	8	230	No	No	No	No	No	No	No	No	No	No	No	No	Yes	Yes	2	OAD	TRUE	FALSE	FALSE	TRUE	TRUE	FALSE	FALSE	FALSE
Type 2	8.3	266	No	No	No	No	No	No	Yes	No	No	No	No	No	No	No	8	OAD	TRUE	FALSE	FALSE	FALSE	FALSE	FALSE	FALSE	FALSE
Type 2	5.59	137	No	No	No	No	Yes	No	No	No	No	No	No	Yes	No	No	3	OAD	FALSE	FALSE	FALSE	TRUE	FALSE	FALSE	FALSE	FALSE
Type 2	8	200	No	Yes	No	No	No	No	Yes	No	No	No	No	No	Yes	Yes	5	OAD	FALSE	FALSE	FALSE	FALSE	TRUE	FALSE	FALSE	FALSE
Type 2	7.5	178	No	Yes	Yes	No	No	Yes	Yes	No	No	Yes	Yes	No	No	No	1	OAD	TRUE	FALSE	FALSE	TRUE	TRUE	FALSE	FALSE	FALSE
Type 2	7.29	250	No	No	No	No	No	No	Yes	No	No	No	No	No	Yes	Yes	2	OAD	FALSE	FALSE	FALSE	FALSE	FALSE	FALSE	TRUE	FALSE
Type 2	8.5	250	No	No	No	No	No	No	No	No	No	No	No	No	No	No	5	Insulin + OAD	TRUE	FALSE	FALSE	FALSE	FALSE	FALSE	FALSE	FALSE
Type 2	7	132	No	No	No	Yes	No	No	No	No	No	No	No	Yes	No	No	3	OAD	TRUE	FALSE	FALSE	FALSE	FALSE	FALSE	FALSE	FALSE
Type 2	6.79	182	No	Yes	Yes	No	No	Yes	No	Yes	No	No	Yes	No	No	No	1	OAD	FALSE	TRUE	FALSE	TRUE	TRUE	FALSE	FALSE	FALSE
Type 2	8	134	Yes	No	No	No	No	No	Yes	No	No	No	No	No	No	Yes	4	OAD	TRUE	FALSE	FALSE	FALSE	FALSE	FALSE	FALSE	FALSE
Type 2	8	133	No	No	No	Yes	No	No	Yes	No	No	No	No	No	No	No	1	OAD	TRUE	FALSE	FALSE	FALSE	FALSE	FALSE	FALSE	FALSE
Type 2	8	240	No	No	No	Yes	No	No	No	No	No	Yes	No	No	No	No	6	Insulin + OAD	FALSE	FALSE	FALSE	TRUE	FALSE	FALSE	FALSE	FALSE
Type 2	8	245	No	No	No	No	No	No	No	No	No	No	No	Yes	No	No	5	OAD	TRUE	FALSE	FALSE	FALSE	FALSE	FALSE	FALSE	FALSE
Type 2	7.4	231	No	No	No	No	No	No	No	No	No	No	No	No	No	No	2	OAD	FALSE	FALSE	FALSE	FALSE	FALSE	FALSE	TRUE	FALSE
Type 2	6.9	240	No	No	No	No	No	No	No	No	Yes	No	No	No	No	No	4	OAD	FALSE	FALSE	FALSE	FALSE	FALSE	TRUE	FALSE	FALSE
Type 2	9	0	No	No	No	No	No	No	Yes	No	No	Yes	No	No	Yes	Previous	6	Insulin + OAD	FALSE	FALSE	FALSE	TRUE	FALSE	FALSE	FALSE	FALSE
Type 2	10	0	No	Yes	No	No	No	No	No	No	Yes	No	No	No	No	No	5	Insulin + OAD	TRUE	FALSE	FALSE	FALSE	FALSE	FALSE	FALSE	FALSE
Type 2	6.79	177	No	No	No	No	No	No	Yes	No	No	No	No	Yes	No	Previous	4	OAD	FALSE	FALSE	FALSE	FALSE	FALSE	FALSE	TRUE	FALSE
Type 2	6.79	209	No	No	No	Yes	No	No	Yes	No	Yes	No	No	Yes	No	No	7	OAD	TRUE	TRUE	FALSE	FALSE	FALSE	FALSE	TRUE	FALSE
Type 2	4.79	101	No	No	No	No	Yes	No	Yes	No	No	No	No	No	Yes	Previous	3	OAD	TRUE	FALSE	FALSE	FALSE	FALSE	FALSE	FALSE	FALSE
Type 2	7.5	243	No	No	No	No	No	No	Yes	No	No	Yes	No	Yes	No	No	5	OAD	FALSE	FALSE	FALSE	TRUE	FALSE	FALSE	FALSE	FALSE
Type 2	6	264	No	No	No	No	Yes	No	No	Yes	Yes	Yes	No	No	Yes	Yes	4	Insulin + OAD	FALSE	FALSE	FALSE	TRUE	FALSE	TRUE	TRUE	FALSE
Type 2	9.4	211	No	No	No	Yes	No	No	No	No	No	No	Yes	No	No	No	5	OAD	TRUE	FALSE	FALSE	FALSE	FALSE	FALSE	FALSE	FALSE
Type 2	9	0	No	No	No	No	Yes	No	No	No	Yes	No	No	No	No	No	3	OAD	TRUE	FALSE	FALSE	FALSE	FALSE	FALSE	FALSE	FALSE
Type 2	5.4	156	No	No	No	No	Yes	No	No	No	No	No	No	No	No	No	2	OAD	TRUE	FALSE	FALSE	FALSE	FALSE	FALSE	FALSE	FALSE
Type 2	8.09	240	No	No	No	No	No	No	Yes	Yes	No	No	Yes	Yes	Yes	Yes	4	OAD	TRUE	FALSE	FALSE	FALSE	FALSE	FALSE	FALSE	FALSE
Type 2	7	134	Yes	No	No	No	Yes	Yes	Yes	Yes	No	Yes	No	Yes	Yes	Yes	7	Insulin + OAD	TRUE	TRUE	TRUE	FALSE	TRUE	TRUE	FALSE	FALSE
Type 2	9.59	214	No	No	No	No	No	No	No	No	Yes	No	No	No	Previous	No	7	OAD	TRUE	FALSE	FALSE	FALSE	FALSE	FALSE	FALSE	FALSE
Type 2	8.3	219	No	No	No	No	No	No	Yes	No	No	No	No	Yes	No	No	5	OAD	TRUE	FALSE	FALSE	FALSE	FALSE	FALSE	FALSE	FALSE
Type 2	8.5	270	No	No	No	No	No	No	Yes	No	No	No	No	No	No	No	4	OAD	TRUE	FALSE	FALSE	FALSE	FALSE	FALSE	FALSE	FALSE
Type 2	7.5	190	No	No	No	No	No	No	No	No	No	No	No	No	Previous	Previous	3	OAD	FALSE	FALSE	TRUE	FALSE	FALSE	FALSE	FALSE	FALSE
Type 2	9.59	215	No	No	No	No	No	No	No	No	No	No	Yes	Yes	Yes	Yes	6	OAD	TRUE	FALSE	FALSE	FALSE	FALSE	FALSE	FALSE	FALSE
Type 2	6.79	180	No	No	No	No	No	No	Yes	No	Yes	No	No	No	No	Yes	1	OAD	FALSE	FALSE	FALSE	TRUE	FALSE	FALSE	FALSE	FALSE
Type 2	8	145	Yes	No	No	No	No	No	Yes	No	Yes	Yes	Yes	No	No	No	5	Insulin + OAD	TRUE	TRUE	TRUE	FALSE	TRUE	TRUE	FALSE	FALSE
Type 2	9.59	214	No	No	No	Yes	No	No	No	No	No	Yes	No	No	No	No	6	OAD	TRUE	FALSE	FALSE	FALSE	FALSE	FALSE	FALSE	FALSE
Type 2	8.59	140	No	No	No	No	No	No	No	No	No	No	No	No	No	Previous	5	OAD	TRUE	TRUE	FALSE	FALSE	FALSE	FALSE	FALSE	FALSE
Type 2	6	180	No	No	No	No	No	No	No	No	No	No	No	No	Previous	No	1	OAD	FALSE	FALSE	TRUE	FALSE	FALSE	FALSE	FALSE	FALSE
Type 2	5	9	Yes	No	No	No	No	No	Yes	No	No	Yes	No	No	No	No	2	OAD	TRUE	FALSE	FALSE	FALSE	FALSE	TRUE	FALSE	FALSE
Type 2	6	265	No	No	No	No	Yes	No	No	Yes	Yes	Yes	No	No	Yes	Yes	4	Insulin + OAD	FALSE	TRUE	FALSE	TRUE	FALSE	FALSE	FALSE	FALSE
Type 2	7.9	240	No	No	No	Yes	No	No	Yes	No	No	No	Yes	No	No	No	4	OAD	FALSE	TRUE	FALSE	FALSE	FALSE	FALSE	FALSE	FALSE
Type 2	7.79	220	No	No	No	Yes	No	No	No	Yes	Yes	No	No	Yes	No	Yes	2	OAD	TRUE	FALSE	FALSE	TRUE	FALSE	FALSE	FALSE	FALSE
Type 2	9.59	225	No	No	No	No	No	No	No	No	No	No	No	Yes	Yes	Yes	5	OAD	TRUE	FALSE	FALSE	FALSE	FALSE	FALSE	FALSE	FALSE
Type 2	8.9	140	No	No	No	No	No	No	No	No	No	No	No	No	No	Yes	9	OAD	TRUE	FALSE	FALSE	FALSE	FALSE	FALSE	FALSE	FALSE
Type 2	8	190	No	No	No	No	No	No	No	No	No	No	No	No	No	No	5	Insulin + OAD	FALSE	TRUE	FALSE	TRUE	FALSE	FALSE	FALSE	FALSE
Type 2	6.5	209	No	No	No	Yes	Yes	No	Yes	No	No	No	Yes	No	Yes	Yes	7	OAD	TRUE	TRUE	FALSE	FALSE	FALSE	FALSE	TRUE	FALSE
Type 2	5.4	165	No	No	No	No	No	No	Yes	No	No	No	No	Yes	No	Previous	5	OAD	TRUE	FALSE	FALSE	FALSE	FALSE	FALSE	FALSE	FALSE
Type 2	6	8	No	No	No	Yes	No	Yes	Yes	No	No	No	No	No	Yes	Yes	4	OAD	TRUE	FALSE	FALSE	FALSE	FALSE	TRUE	FALSE	FALSE
Type 2	8	134	No	No	No	No	No	No	Yes	Yes	Yes	Yes	Yes	No	No	No	3	Insulin + OAD	TRUE	TRUE	TRUE	FALSE	FALSE	TRUE	FALSE	FALSE
Type 2	6.5	190	No	No	No	No	No	No	No	Yes	No	Yes	No	No	No	No	3	OAD	TRUE	FALSE	FALSE	FALSE	FALSE	FALSE	FALSE	FALSE
Type 2	8	198	Yes	Yes	No	Yes	No	No	Yes	No	No	No	No	No	Yes	Yes	4	OAD	TRUE	FALSE	FALSE	FALSE	FALSE	FALSE	FALSE	FALSE
Type 2	7.9	187	No	No	No	Yes	No	No	Yes	No	No	No	No	No	No	No	1	OAD	FALSE	TRUE	FALSE	FALSE	FALSE	FALSE	FALSE	FALSE
Type 2	7	220	No	No	No	No	No	No	No	No	No	No	No	No	Previous	No	3	OAD	TRUE	FALSE	FALSE	FALSE	FALSE	FALSE	FALSE	FALSE
Type 2	6.4	218	No	No	No	No	No	No	Yes	No	No	No	No	No	No	No	3	OAD	TRUE	FALSE	FALSE	FALSE	FALSE	FALSE	FALSE	FALSE
Type 2	6	266	No	No	No	No	Yes	Yes	No	No	Yes	Yes	No	No	Yes	No	6	Insulin + OAD	TRUE	TRUE	FALSE	FALSE	FALSE	FALSE	TRUE	FALSE
Type 2	7.9	150	No	No	No	No	No	Yes	No	No	No	Yes	No	No	Yes	Yes	7	OAD	FALSE	TRUE	FALSE	FALSE	FALSE	FALSE	FALSE	FALSE
Type 2	6.79	185	No	No	No	No	No	No	Yes	No	No	No	No	Yes	No	No	2	OAD	FALSE	FALSE	FALSE	FALSE	TRUE	FALSE	FALSE	FALSE
Type 2	6.4	195	No	No	Yes	No	No	No	Yes	No	No	Yes	No	No	No	No	4	OAD	FALSE	FALSE	FALSE	TRUE	TRUE	FALSE	FALSE	FALSE
Type 2	6.79	210	No	No	No	No	No	No	Yes	No	No	No	Yes	No	No	No	4	OAD	TRUE	TRUE	FALSE	FALSE	FALSE	FALSE	FALSE	FALSE
Type 2	8.09	209	No	No	No	No	No	No	No	No	No	No	No	No	Yes	Previous	6	OAD	FALSE	TRUE	FALSE	FALSE	FALSE	FALSE	TRUE	FALSE
Type 2	6.79	260	No	No	No	Yes	No	No	No	No	No	Yes	No	No	No	Yes	3	Insulin + OAD	TRUE	FALSE	FALSE	TRUE	FALSE	FALSE	FALSE	FALSE
Type 2	7.29	267	No	No	No	No	No	No	Yes	No	No	No	No	No	Yes	Yes	3	OAD	TRUE	FALSE	FALSE	FALSE	FALSE	FALSE	FALSE	FALSE
Type 2	6.9	188	No	No	No	No	Yes	No	No	No	No	No	Yes	No	Previous	Previous	3	OAD	FALSE	FALSE	FALSE	FALSE	TRUE	FALSE	FALSE	FALSE
Type 2	9	180	No	No	No	Yes	No	No	No	No	No	No	Yes	Yes	No	Yes	5	OAD	TRUE	FALSE	FALSE	FALSE	FALSE	FALSE	TRUE	FALSE
Type 2	7.79	230	No	No	No	Yes	No	No	Yes	No	Yes	No	No	Yes	No	No	3	OAD	TRUE	FALSE	TRUE	FALSE	FALSE	FALSE	FALSE	FALSE
Type 2	9.3	218	No	No	No	No	No	No	No	No	Yes	Yes	No	No	No	No	5	OAD	TRUE	FALSE	FALSE	FALSE	FALSE	FALSE	FALSE	FALSE
Type 2	7	168	Yes	No	No	Yes	No	No	Yes	No	Yes	No	No	No	No	No	2	OAD	FALSE	FALSE	FALSE	TRUE	FALSE	FALSE	FALSE	FALSE
Type 2	6.79	160	No	No	No	Yes	No	No	Yes	No	Yes	No	No	No	No	No	3	OAD	FALSE	TRUE	FALSE	FALSE	FALSE	FALSE	FALSE	FALSE
Type 2	5	9	Yes	No	No	Yes	No	No	No	No	No	Yes	Yes	No	No	Yes	4	OAD	FALSE	TRUE	FALSE	FALSE	TRUE	TRUE	FALSE	FALSE
Type 2	6	9	No	No	No	Yes	No	No	No	No	Yes	No	No	Yes	No	Yes	3	OAD	FALSE	TRUE	FALSE	TRUE	FALSE	FALSE	FALSE	FALSE
Type 2	6.7	180	No	No	No	Yes	No	No	No	No	No	Yes	No	No	No	No	3	OAD	FALSE	FALSE	FALSE	FALSE	FALSE	FALSE	TRUE	FALSE
Type 2	7	266	No	No	No	No	Yes	No	No	Yes	Yes	No	No	Yes	Yes	Yes	13	OAD	TRUE	FALSE	FALSE	FALSE	TRUE	TRUE	TRUE	FALSE
Type 2	10	0	No	No	No	No	No	No	Yes	No	No	Yes	No	No	Yes	Yes	3	OAD	FALSE	FALSE	FALSE	TRUE	FALSE	FALSE	FALSE	FALSE
Type 2	6.9	198	No	Yes	Yes	Yes	Yes	No	No	Yes	No	No	Yes	No	No	Yes	2	Insulin + OAD	FALSE	TRUE	FALSE	TRUE	TRUE	FALSE	FALSE	FALSE
Type 2	8.59	187	No	Yes	No	No	No	No	Yes	Yes	No	No	No	No	No	No	2	OAD	TRUE	FALSE	FALSE	FALSE	FALSE	FALSE	FALSE	FALSE
Type 2	7	254	No	No	No	No	Yes	Yes	No	No	Yes	Yes	No	No	No	Yes	12	Insulin + OAD	TRUE	FALSE	FALSE	FALSE	FALSE	TRUE	TRUE	FALSE
Type 2	7.29	196	No	No	No	No	No	No	No	No	No	No	No	No	No	No	5	OAD	FALSE	FALSE	FALSE	FALSE	FALSE	FALSE	TRUE	FALSE
Type 2	7	180	No	No	No	No	No	No	No	No	No	No	No	No	No	No	2	OAD	FALSE	FALSE	FALSE	FALSE	TRUE	FALSE	FALSE	FALSE
Type 2	11	0	No	No	No	Yes	No	No	No	No	No	No	No	Yes	No	Yes	3	OAD	FALSE	FALSE	FALSE	FALSE	TRUE	FALSE	FALSE	FALSE
Type 2	7.79	265	Yes	No	No	Yes	Yes	No	No	Yes	No	No	Yes	No	No	No	1	OAD	FALSE	TRUE	FALSE	TRUE	FALSE	FALSE	FALSE	FALSE
Type 2	4	6	No	No	Yes	Yes	No	No	No	No	No	No	Yes	Yes	No	No	5	OAD	TRUE	FALSE	FALSE	TRUE	FALSE	FALSE	FALSE	FALSE
Type 2	6.9	231	Yes	No	No	Yes	Yes	No	No	Yes	Yes	No	Yes	No	No	No	1	Insulin + OAD	FALSE	TRUE	FALSE	TRUE	FALSE	FALSE	FALSE	FALSE
Type 2	7.79	220	No	No	Yes	No	No	Yes	Yes	No	No	No	Yes	Yes	Previous	No	6	Insulin + OAD	TRUE	FALSE	FALSE	TRUE	FALSE	FALSE	FALSE	FALSE
Type 2	6.5	200	No	No	No	No	No	Yes	Yes	No	Yes	Yes	No	No	No	No	4	OAD	TRUE	FALSE	FALSE	FALSE	FALSE	FALSE	TRUE	FALSE
Type 2	7	120	No	No	No	No	No	No	Yes	No	No	No	No	No	No	No	1	Insulin + OAD	FALSE	FALSE	FALSE	TRUE	TRUE	FALSE	TRUE	FALSE
Type 2	8	200	No	No	No	No	No	No	Yes	No	No	No	No	Yes	Yes	Yes	2	OAD	TRUE	FALSE	FALSE	FALSE	FALSE	FALSE	FALSE	FALSE
Type 2	9	200	No	No	No	No	No	No	Yes	Yes	No	No	No	Yes	No	No	5	OAD	TRUE	FALSE	FALSE	FALSE	FALSE	FALSE	FALSE	FALSE
Type 2	7.9	230	Yes	No	No	Yes	No	Yes	No	No	No	Yes	Yes	Yes	Yes	No	9	Insulin + OAD	FALSE	TRUE	FALSE	FALSE	FALSE	TRUE	FALSE	FALSE
Type 2	7	190	No	No	No	Yes	No	No	Yes	No	No	Yes	No	No	Yes	No	2	Insulin + OAD	FALSE	FALSE	FALSE	TRUE	FALSE	FALSE	FALSE	FALSE
Type 2	8.3	120	No	No	No	No	No	No	No	No	No	No	No	No	Previous	No	9	OAD	TRUE	TRUE	FALSE	FALSE	FALSE	FALSE	FALSE	FALSE
Type 2	6.7	180	No	No	No	No	Yes	No	No	Yes	No	No	No	Yes	No	No	6	OAD	TRUE	FALSE	FALSE	FALSE	FALSE	FALSE	FALSE	FALSE
Type 2	8	200	No	No	No	No	No	No	Yes	No	No	Yes	No	Yes	Previous	Previous	3	OAD	FALSE	FALSE	FALSE	FALSE	TRUE	FALSE	FALSE	FALSE
Type 2	9	200	No	No	No	No	Yes	No	No	No	Yes	Yes	No	Yes	No	No	5	OAD	TRUE	TRUE	FALSE	FALSE	TRUE	FALSE	FALSE	FALSE
Type 2	7	180	No	No	No	No	No	No	Yes	No	Yes	No	No	Yes	No	No	6	OAD	FALSE	TRUE	FALSE	FALSE	FALSE	FALSE	TRUE	FALSE
Type 2	7.2	190	No	No	No	No	No	Yes	Yes	No	No	Yes	No	Yes	Yes	Yes	6	OAD	FALSE	FALSE	FALSE	TRUE	FALSE	FALSE	TRUE	FALSE
Type 2	8.19	203	No	No	No	Yes	No	No	No	No	No	No	Yes	No	No	No	8	OAD	TRUE	FALSE	FALSE	FALSE	FALSE	FALSE	FALSE	FALSE
Type 2	7.2	187	Yes	No	No	Yes	Yes	No	Yes	Yes	No	No	Yes	No	No	Yes	2	Insulin + OAD	FALSE	TRUE	FALSE	TRUE	TRUE	FALSE	FALSE	FALSE
Type 2	7	189	No	No	Yes	No	No	No	Yes	No	No	No	No	No	No	No	3	Insulin + OAD	TRUE	TRUE	FALSE	FALSE	FALSE	FALSE	FALSE	FALSE
Type 2	7	177	No	No	No	No	No	No	No	No	Yes	No	No	No	No	No	6	Insulin + OAD	FALSE	TRUE	FALSE	FALSE	FALSE	FALSE	FALSE	FALSE
Type 2	8.5	0	No	No	No	Yes	No	No	Yes	No	No	Yes	No	Yes	No	Previous	7	OAD	TRUE	FALSE	FALSE	TRUE	FALSE	FALSE	FALSE	FALSE
Type 2	7.29	120	No	No	No	Yes	No	No	No	No	No	Yes	No	No	No	Yes	1	OAD	TRUE	FALSE	FALSE	FALSE	TRUE	FALSE	FALSE	FALSE
Type 2	6.5	170	No	No	Yes	Yes	No	No	Yes	No	Yes	Yes	No	No	No	No	3	OAD	TRUE	FALSE	FALSE	FALSE	FALSE	FALSE	FALSE	FALSE
Type 2	7.4	199	No	Yes	Yes	No	No	Yes	Yes	No	Yes	No	No	Yes	No	Yes	2	Insulin + OAD	FALSE	TRUE	FALSE	FALSE	TRUE	FALSE	FALSE	FALSE
Type 2	6.79	126	No	Yes	Yes	Yes	No	No	Yes	No	Yes	Yes	No	No	No	No	8	OAD	TRUE	FALSE	TRUE	FALSE	FALSE	FALSE	FALSE	FALSE
Type 2	7.79	210	No	No	No	No	No	Yes	Yes	No	No	No	No	Yes	Yes	No	8	OAD	TRUE	FALSE	FALSE	FALSE	FALSE	FALSE	FALSE	FALSE
Type 2	7.5	190	Yes	No	No	No	No	No	Yes	No	Yes	No	Yes	No	Yes	Previous	12	Insulin + OAD	TRUE	FALSE	FALSE	FALSE	FALSE	FALSE	TRUE	FALSE
Type 2	5.09	133	No	Yes	No	No	No	No	Yes	No	No	No	No	Yes	No	No	6	Insulin + OAD	TRUE	TRUE	TRUE	FALSE	TRUE	FALSE	FALSE	FALSE
Type 2	6.09	167	No	No	No	No	No	Yes	No	Yes	No	No	No	No	Previous	No	5	OAD	TRUE	FALSE	FALSE	FALSE	TRUE	FALSE	FALSE	FALSE
Type 2	7.2	204	No	No	No	No	Yes	No	No	No	No	No	No	Yes	No	No	1	OAD	FALSE	FALSE	FALSE	FALSE	FALSE	TRUE	FALSE	FALSE
Type 2	10.3	210	Yes	No	No	Yes	No	Yes	Yes	No	No	No	Yes	Yes	Yes	No	15	OAD	FALSE	TRUE	FALSE	TRUE	FALSE	FALSE	FALSE	FALSE
Type 2	9	260	Yes	No	No	No	No	No	No	No	No	No	Yes	No	No	No	11	OAD	FALSE	TRUE	FALSE	FALSE	TRUE	FALSE	FALSE	FALSE
Type 2	7.5	210	Yes	No	No	Yes	No	No	No	No	No	No	Yes	Yes	No	No	7	OAD	FALSE	FALSE	FALSE	FALSE	TRUE	FALSE	FALSE	FALSE
Type 2	5.5	168	Yes	No	Yes	No	No	No	Yes	No	No	No	Yes	No	Yes	No	9	Insulin + OAD	TRUE	FALSE	FALSE	TRUE	FALSE	FALSE	TRUE	FALSE
Type 2	7	178	No	No	No	No	No	No	Yes	No	No	Yes	No	No	No	No	3	Insulin + OAD	FALSE	TRUE	FALSE	FALSE	FALSE	FALSE	FALSE	FALSE
Type 2	9.9	0	No	No	No	Yes	No	No	Yes	No	No	No	Yes	Yes	No	No	6	OAD	TRUE	FALSE	FALSE	TRUE	FALSE	FALSE	FALSE	FALSE
Type 2	7.5	187	Yes	No	No	No	No	Yes	Yes	No	Yes	No	No	Yes	Yes	No	3	Insulin + OAD	TRUE	FALSE	FALSE	FALSE	FALSE	FALSE	TRUE	FALSE
Type 2	8.8	0	No	No	No	Yes	No	Yes	Yes	No	No	Yes	No	Yes	Yes	No	4	OAD	TRUE	TRUE	FALSE	FALSE	FALSE	FALSE	FALSE	FALSE
Type 2	10.4	0	No	No	No	No	Yes	No	No	Yes	No	No	No	Yes	No	No	3	OAD	FALSE	TRUE	FALSE	FALSE	TRUE	FALSE	FALSE	FALSE
Type 2	6.9	198	Yes	No	No	No	Yes	No	No	Yes	No	No	Yes	No	No	Yes	3	Insulin + OAD	TRUE	FALSE	FALSE	TRUE	TRUE	FALSE	FALSE	FALSE
Type 2	6.79	187	Yes	No	No	Yes	Yes	No	No	Yes	No	No	Yes	No	Yes	Yes	2	OAD	TRUE	FALSE	FALSE	TRUE	TRUE	FALSE	FALSE	FALSE
Type 2	6.29	190	No	No	No	No	No	No	Yes	No	No	No	No	No	No	No	4	OAD	TRUE	FALSE	FALSE	FALSE	FALSE	FALSE	FALSE	FALSE
Type 2	10.19	0	No	No	No	No	No	Yes	Yes	Yes	No	Yes	No	Yes	No	No	3	OAD	TRUE	FALSE	FALSE	TRUE	FALSE	FALSE	FALSE	FALSE
Type 2	6.5	180	No	No	No	No	Yes	No	No	No	Yes	No	Yes	No	No	No	3	OAD	TRUE	TRUE	FALSE	FALSE	FALSE	FALSE	FALSE	FALSE
Type 2	5.29	188	No	No	Yes	No	No	No	No	No	No	No	No	Yes	No	Yes	7	Insulin + OAD	TRUE	FALSE	FALSE	FALSE	FALSE	FALSE	FALSE	FALSE
Type 2	7.5	210	No	Yes	No	No	No	No	No	No	Yes	No	No	Yes	Yes	Yes	2	OAD	FALSE	FALSE	FALSE	FALSE	TRUE	FALSE	FALSE	FALSE
Type 2	5.59	165	No	No	No	No	Yes	No	No	No	No	No	No	Yes	No	No	2	OAD	FALSE	FALSE	FALSE	TRUE	FALSE	FALSE	FALSE	FALSE
Type 2	7.29	140	No	No	No	No	No	Yes	No	Yes	No	No	No	No	No	Yes	2	OAD	TRUE	FALSE	FALSE	FALSE	FALSE	FALSE	FALSE	FALSE
Type 2	7.2	202	No	No	No	No	No	No	Yes	No	No	Yes	No	No	No	No	1	OAD	FALSE	FALSE	FALSE	FALSE	FALSE	FALSE	TRUE	FALSE
Type 2	8.3	183	No	No	No	Yes	Yes	No	No	No	No	No	No	Yes	Yes	Yes	5	OAD	TRUE	FALSE	FALSE	FALSE	FALSE	FALSE	FALSE	FALSE
Type 2	7	190	No	No	No	No	No	No	No	Yes	Yes	No	No	No	No	Yes	2	OAD	TRUE	FALSE	FALSE	FALSE	FALSE	FALSE	FALSE	FALSE
Type 2	7	178	No	No	No	No	No	No	No	Yes	No	No	Yes	No	Yes	Yes	7	OAD	FALSE	TRUE	TRUE	FALSE	FALSE	FALSE	FALSE	FALSE
Type 2	7.59	174	Yes	Yes	No	No	No	No	No	No	Yes	No	No	No	No	No	3	OAD	FALSE	TRUE	FALSE	FALSE	FALSE	FALSE	FALSE	FALSE
Type 2	9	194	Yes	No	No	Yes	No	No	No	No	No	No	Yes	No	No	No	13	OAD	TRUE	TRUE	FALSE	FALSE	FALSE	FALSE	FALSE	FALSE
Type 2	7.29	205	Yes	No	No	No	No	No	No	No	No	No	Yes	No	No	Previous	1	OAD	FALSE	FALSE	FALSE	FALSE	FALSE	TRUE	FALSE	FALSE
Type 2	6.7	170	No	No	No	No	No	No	No	No	No	Yes	No	Yes	No	Previous	2	OAD	FALSE	FALSE	FALSE	FALSE	FALSE	FALSE	TRUE	FALSE
Type 2	7.4	207	No	No	Yes	No	No	No	No	No	No	No	Yes	No	No	Yes	1	OAD	FALSE	TRUE	FALSE	FALSE	FALSE	FALSE	FALSE	FALSE
Type 2	6.9	187	Yes	No	No	Yes	Yes	No	No	Yes	No	No	Yes	No	No	Yes	1	Insulin + OAD	TRUE	FALSE	FALSE	TRUE	FALSE	FALSE	TRUE	FALSE
Type 2	7	178	No	No	No	No	No	No	Yes	No	No	No	No	Yes	Previous	Previous	10	Insulin + OAD	TRUE	TRUE	FALSE	FALSE	FALSE	FALSE	FALSE	FALSE
Type 2	9.69	138	Yes	Yes	No	No	No	Yes	Yes	No	Yes	Yes	No	No	Yes	Yes	12	OAD	FALSE	TRUE	TRUE	FALSE	FALSE	FALSE	FALSE	FALSE
Type 2	8	177	No	No	No	No	No	No	No	No	No	No	No	No	No	No	7	OAD	TRUE	FALSE	FALSE	FALSE	FALSE	FALSE	FALSE	FALSE
Type 2	7.5	209	No	No	No	No	No	No	No	Yes	No	Yes	No	No	Yes	Yes	1	OAD	FALSE	FALSE	FALSE	FALSE	TRUE	FALSE	FALSE	FALSE
Type 2	8.69	153	Yes	Yes	No	Yes	No	No	Yes	Yes	Yes	No	No	Yes	Yes	No	15	OAD	TRUE	FALSE	FALSE	TRUE	FALSE	FALSE	FALSE	FALSE
Type 2	7.59	190	No	No	No	Yes	No	No	Yes	No	No	Yes	No	No	Yes	Yes	4	OAD	FALSE	TRUE	FALSE	FALSE	FALSE	FALSE	FALSE	FALSE
Type 2	9.4	149	No	No	No	Yes	Yes	Yes	Yes	No	No	Yes	Yes	No	No	No	11	OAD	TRUE	FALSE	TRUE	TRUE	FALSE	FALSE	FALSE	FALSE
Type 2	6.79	217	No	No	No	No	No	No	Yes	No	No	No	No	No	No	No	2	OAD	TRUE	FALSE	FALSE	FALSE	FALSE	FALSE	FALSE	FALSE
Type 2	5.59	118	No	No	No	No	No	No	Yes	No	No	No	No	Yes	Yes	Previous	3	OAD	FALSE	FALSE	FALSE	TRUE	FALSE	FALSE	FALSE	FALSE
Type 2	9.5	0	No	No	No	Yes	Yes	No	No	Yes	No	No	Yes	No	No	No	4	OAD	FALSE	TRUE	FALSE	FALSE	FALSE	FALSE	FALSE	FALSE
Type 2	8.19	150	No	No	Yes	No	No	No	No	No	No	No	No	No	No	Yes	3	Insulin + OAD	TRUE	TRUE	FALSE	FALSE	FALSE	FALSE	FALSE	FALSE
Type 2	10	200	No	No	No	No	No	Yes	Yes	No	Yes	Yes	No	Yes	No	No	3	OAD	FALSE	TRUE	FALSE	FALSE	FALSE	FALSE	FALSE	FALSE
Type 2	8	200	No	No	No	Yes	No	No	Yes	No	No	Yes	Yes	No	No	No	9	OAD	TRUE	FALSE	FALSE	FALSE	FALSE	FALSE	FALSE	FALSE
Type 2	6.7	180	No	No	No	Yes	No	No	No	No	Yes	No	No	No	No	No	3	OAD	FALSE	FALSE	FALSE	FALSE	FALSE	TRUE	FALSE	FALSE
Type 2	6.79	180	No	No	No	Yes	No	No	No	No	No	No	No	Yes	No	No	9	OAD	FALSE	FALSE	FALSE	TRUE	TRUE	FALSE	FALSE	FALSE
Type 2	5.4	128	No	No	No	No	No	No	Yes	No	No	No	No	No	Previous	Yes	4	OAD	TRUE	FALSE	FALSE	FALSE	FALSE	FALSE	FALSE	FALSE
Type 2	5.79	110	No	No	No	No	No	No	Yes	No	No	No	No	Yes	No	No	2	OAD	TRUE	FALSE	FALSE	FALSE	FALSE	FALSE	FALSE	FALSE
Type 2	6.7	167	No	No	No	No	No	No	Yes	Yes	No	No	Yes	Yes	No	No	6	OAD	TRUE	FALSE	FALSE	FALSE	FALSE	FALSE	TRUE	FALSE
Type 2	8.3	140	No	No	No	No	No	No	No	Yes	No	No	No	No	Yes	No	5	OAD	FALSE	TRUE	FALSE	FALSE	FALSE	FALSE	FALSE	FALSE
Type 2	9.4	194	Yes	Yes	No	No	No	No	No	No	No	Yes	No	Yes	No	No	9	Insulin + OAD	TRUE	TRUE	FALSE	FALSE	FALSE	FALSE	TRUE	FALSE
Type 2	6.7	211	No	No	No	No	No	No	Yes	Yes	Yes	No	No	No	No	No	11	OAD	TRUE	FALSE	FALSE	FALSE	FALSE	FALSE	TRUE	FALSE
Type 2	7.5	254	No	No	No	No	No	No	No	No	No	No	No	No	No	No	3	OAD	FALSE	FALSE	FALSE	TRUE	FALSE	FALSE	FALSE	FALSE
Type 2	5.4	210	No	No	No	No	No	No	Yes	No	No	No	No	Yes	Previous	Previous	5	OAD	TRUE	FALSE	FALSE	FALSE	FALSE	FALSE	FALSE	FALSE
Type 2	8	200	No	No	No	No	No	No	Yes	No	No	No	No	No	No	No	6	OAD	FALSE	TRUE	FALSE	FALSE	TRUE	FALSE	FALSE	FALSE
Type 2	7	189	No	No	No	Yes	No	No	Yes	No	Yes	Yes	No	No	Yes	Yes	12	OAD	TRUE	TRUE	FALSE	FALSE	FALSE	FALSE	TRUE	FALSE
Type 2	7	209	No	No	No	Yes	No	No	Yes	No	No	Yes	Yes	No	Yes	Yes	11	OAD	TRUE	TRUE	FALSE	FALSE	FALSE	FALSE	TRUE	FALSE
Type 2	7	140	Yes	No	No	No	No	No	Yes	No	No	No	No	No	Previous	Previous	5	OAD	FALSE	FALSE	TRUE	FALSE	FALSE	FALSE	FALSE	FALSE
Type 2	7.9	194	No	No	No	No	No	No	No	Yes	No	No	Yes	No	No	No	3	Insulin + OAD	FALSE	FALSE	FALSE	TRUE	FALSE	FALSE	FALSE	FALSE
Type 2	8.4	221	Yes	No	No	No	No	Yes	Yes	Yes	Yes	Yes	Yes	Yes	Yes	Yes	4	OAD	FALSE	FALSE	FALSE	TRUE	FALSE	FALSE	FALSE	FALSE
Type 2	9.3	185	No	Yes	No	No	No	No	Yes	No	No	Yes	No	Yes	No	No	8	OAD	FALSE	TRUE	FALSE	FALSE	FALSE	FALSE	TRUE	FALSE
Type 2	6.5	243	No	No	No	No	No	No	Yes	No	No	No	No	Yes	No	No	6	OAD	TRUE	FALSE	FALSE	FALSE	FALSE	FALSE	FALSE	FALSE
Type 2	5	130	No	Yes	No	No	No	No	Yes	No	No	Yes	Yes	No	No	No	2	OAD	FALSE	FALSE	FALSE	TRUE	FALSE	FALSE	FALSE	FALSE
Type 2	6.5	160	No	No	No	No	No	No	Yes	No	No	Yes	No	No	No	No	2	OAD	FALSE	FALSE	FALSE	TRUE	FALSE	FALSE	FALSE	FALSE
Type 2	6.79	188	No	No	No	No	No	No	Yes	No	No	No	Yes	No	No	Previous	3	OAD	TRUE	FALSE	FALSE	FALSE	FALSE	FALSE	FALSE	FALSE
Type 2	6.79	197	No	No	No	No	Yes	No	No	No	Yes	No	No	No	No	No	3	OAD	FALSE	FALSE	FALSE	FALSE	FALSE	FALSE	TRUE	FALSE
Type 2	8	150	No	No	Yes	No	No	No	Yes	No	Yes	No	No	No	No	No	1	OAD	TRUE	TRUE	FALSE	TRUE	FALSE	TRUE	FALSE	FALSE
Type 2	9	138	No	Yes	No	No	No	No	No	Yes	No	Yes	No	No	No	No	1	OAD	FALSE	FALSE	FALSE	FALSE	FALSE	FALSE	FALSE	TRUE
Type 2	7	140	No	No	No	No	No	No	Yes	No	No	No	Yes	No	No	No	5	OAD	FALSE	FALSE	FALSE	TRUE	FALSE	FALSE	FALSE	FALSE
Type 2	8	210	No	No	No	No	No	Yes	No	No	Yes	Yes	Yes	Yes	No	Previous	4	OAD	FALSE	FALSE	FALSE	FALSE	FALSE	FALSE	FALSE	TRUE
Type 2	8.9	176	Yes	No	No	No	No	No	Yes	No	No	Yes	No	Yes	No	No	6	OAD	TRUE	TRUE	FALSE	FALSE	FALSE	FALSE	FALSE	FALSE
Type 2	8.9	167	Yes	No	No	No	No	No	No	No	Yes	Yes	Yes	Yes	Previous	Previous	10	OAD	TRUE	TRUE	FALSE	FALSE	FALSE	FALSE	FALSE	FALSE
Type 2	7	190	No	No	No	No	No	No	No	No	No	No	No	Yes	No	Yes	2	OAD	TRUE	FALSE	FALSE	FALSE	FALSE	FALSE	FALSE	FALSE
Type 2	5.7	180	No	No	No	No	No	No	No	No	No	No	Yes	No	Yes	No	4	OAD	TRUE	FALSE	FALSE	FALSE	FALSE	FALSE	FALSE	FALSE
Type 2	7	156	No	No	No	No	No	No	Yes	No	No	Yes	No	No	No	No	7	OAD	TRUE	TRUE	FALSE	FALSE	FALSE	FALSE	FALSE	FALSE
Type 2	8	148	No	No	No	No	No	No	Yes	No	No	No	No	Yes	Yes	No	1	OAD	FALSE	FALSE	TRUE	FALSE	FALSE	FALSE	FALSE	FALSE
Type 2	6.5	231	No	No	No	No	No	No	Yes	No	No	No	No	Yes	Yes	Yes	2	OAD	FALSE	FALSE	FALSE	TRUE	FALSE	FALSE	FALSE	FALSE
Type 2	8	245	No	No	No	No	No	No	No	No	No	No	No	No	Yes	Yes	4	OAD	TRUE	FALSE	FALSE	FALSE	FALSE	FALSE	FALSE	FALSE
Type 2	7.2	174	No	No	No	No	No	No	Yes	No	No	No	No	Yes	No	No	4	Insulin + OAD	FALSE	FALSE	FALSE	TRUE	FALSE	FALSE	FALSE	FALSE
Type 2	8	164	No	Yes	No	No	No	No	No	Yes	No	No	Yes	No	Previous	No	1	OAD	FALSE	FALSE	FALSE	FALSE	TRUE	FALSE	FALSE	FALSE
Type 2	8	200	No	No	No	Yes	No	No	No	No	No	Yes	Yes	No	Yes	Yes	11	OAD	TRUE	TRUE	FALSE	FALSE	FALSE	FALSE	FALSE	FALSE
Type 2	6.4	220	No	No	No	No	No	Yes	No	No	Yes	Yes	No	No	Yes	No	8	OAD	TRUE	FALSE	FALSE	FALSE	FALSE	FALSE	FALSE	FALSE
Type 2	8.19	120	No	No	No	No	No	Yes	No	No	No	Yes	No	No	Yes	Yes	3	OAD	FALSE	TRUE	FALSE	FALSE	FALSE	FALSE	FALSE	FALSE
Type 2	8	210	No	No	No	Yes	No	No	No	No	No	No	No	No	Yes	Previous	8	OAD	TRUE	FALSE	FALSE	FALSE	FALSE	FALSE	TRUE	FALSE
Type 2	9	200	No	No	No	No	No	Yes	No	Yes	No	Yes	No	No	No	No	2	OAD	TRUE	TRUE	TRUE	TRUE	FALSE	TRUE	FALSE	FALSE
Type 2	8	160	Yes	No	Yes	No	No	No	Yes	No	No	Yes	No	No	No	Yes	1	OAD	TRUE	TRUE	TRUE	FALSE	FALSE	TRUE	FALSE	FALSE
Type 2	7.29	188	No	No	No	No	No	No	No	No	Yes	Yes	Yes	Yes	No	No	3	OAD	TRUE	FALSE	FALSE	FALSE	FALSE	FALSE	FALSE	FALSE
Type 2	6.2	210	No	No	Yes	No	Yes	No	No	No	No	Yes	No	No	Yes	No	8	OAD	FALSE	FALSE	FALSE	TRUE	FALSE	FALSE	FALSE	FALSE
Type 2	6.79	240	No	No	No	No	Yes	Yes	No	No	No	Yes	No	Yes	Yes	Previous	10	OAD	TRUE	FALSE	FALSE	FALSE	TRUE	FALSE	FALSE	FALSE
Type 2	8.4	251	No	No	Yes	No	No	No	Yes	No	No	No	Yes	Yes	Yes	Yes	6	OAD	TRUE	FALSE	FALSE	FALSE	FALSE	FALSE	FALSE	FALSE
Type 2	8	170	No	No	Yes	No	No	No	No	Yes	No	Yes	No	No	No	No	1	OAD	FALSE	FALSE	TRUE	TRUE	FALSE	TRUE	FALSE	FALSE
Type 2	7.29	172	No	No	No	No	Yes	Yes	No	No	Yes	Yes	Yes	No	No	No	2	OAD	FALSE	FALSE	FALSE	FALSE	FALSE	FALSE	FALSE	TRUE
Type 2	6.79	158	No	No	No	Yes	No	No	No	No	No	No	No	No	No	No	5	Insulin + OAD	TRUE	TRUE	FALSE	FALSE	FALSE	FALSE	TRUE	FALSE
Type 2	9	176	Yes	No	No	No	No	No	Yes	No	No	Yes	No	No	Yes	Yes	2	OAD	FALSE	FALSE	FALSE	FALSE	FALSE	FALSE	FALSE	TRUE
Type 2	9	0	No	Yes	No	No	No	No	Yes	No	No	Yes	No	No	Yes	Yes	5	OAD	TRUE	FALSE	FALSE	TRUE	FALSE	FALSE	FALSE	FALSE
Type 2	8.59	180	No	No	No	Yes	No	No	No	No	No	No	No	No	No	No	2	OAD	TRUE	FALSE	FALSE	FALSE	FALSE	FALSE	FALSE	FALSE
Type 2	6.9	179	No	No	No	No	Yes	No	No	No	No	No	No	Yes	No	No	3	OAD	TRUE	FALSE	FALSE	TRUE	FALSE	FALSE	FALSE	FALSE
Type 2	10	200	No	No	No	No	No	No	Yes	No	Yes	No	Yes	Yes	Previous	Previous	1	OAD	FALSE	FALSE	FALSE	FALSE	TRUE	FALSE	FALSE	FALSE
Type 2	4.79	110	No	No	No	Yes	No	No	Yes	No	No	No	Yes	Yes	No	No	1	OAD	FALSE	FALSE	FALSE	FALSE	FALSE	FALSE	TRUE	FALSE
Type 2	6.59	180	No	No	No	No	No	No	Yes	No	No	No	No	Yes	No	Yes	2	OAD	FALSE	FALSE	FALSE	TRUE	FALSE	FALSE	FALSE	FALSE
Type 2	7	167	No	No	No	No	No	No	Yes	No	Yes	Yes	No	Yes	No	No	7	OAD	TRUE	TRUE	FALSE	FALSE	FALSE	FALSE	FALSE	FALSE
Type 2	8	200	No	No	No	No	No	No	No	No	No	No	No	No	No	No	5	OAD	FALSE	TRUE	FALSE	FALSE	FALSE	FALSE	FALSE	FALSE
Type 2	8.19	150	No	No	No	No	No	No	Yes	No	No	No	No	No	Yes	Yes	2	OAD	TRUE	FALSE	FALSE	FALSE	FALSE	FALSE	FALSE	FALSE
Type 2	5.9	234	No	No	No	No	No	No	Yes	No	No	Yes	No	Yes	Yes	Previous	5	OAD	TRUE	FALSE	FALSE	FALSE	FALSE	FALSE	FALSE	FALSE
Type 2	6.2	167	No	No	No	No	No	No	No	No	Yes	No	No	Yes	No	No	1	OAD	TRUE	FALSE	FALSE	FALSE	FALSE	FALSE	FALSE	FALSE
Type 2	9	190	No	No	No	No	Yes	No	Yes	No	No	No	No	Yes	No	No	1	OAD	TRUE	TRUE	TRUE	FALSE	FALSE	TRUE	FALSE	FALSE
Type 2	7	145	No	No	No	No	No	No	No	No	Yes	Yes	No	No	Previous	Previous	4	OAD	TRUE	TRUE	TRUE	FALSE	FALSE	FALSE	FALSE	FALSE
Type 2	8	199	Yes	No	No	No	No	No	Yes	No	No	Yes	No	Yes	Yes	No	3	OAD	TRUE	TRUE	FALSE	FALSE	FALSE	FALSE	TRUE	FALSE
Type 2	5	120	No	No	No	No	No	No	No	No	Yes	No	No	No	Yes	Yes	1	OAD	FALSE	FALSE	FALSE	FALSE	FALSE	FALSE	FALSE	TRUE
Type 2	7	140	No	No	No	No	No	No	Yes	No	No	No	Yes	Yes	No	No	2	OAD	FALSE	FALSE	FALSE	TRUE	FALSE	FALSE	FALSE	FALSE
Type 2	6.9	177	No	No	No	No	No	No	Yes	No	No	Yes	No	No	Yes	No	1	OAD	TRUE	FALSE	FALSE	FALSE	FALSE	FALSE	FALSE	FALSE
Type 2	6.59	180	No	No	No	No	No	No	No	Yes	No	No	No	Yes	Previous	Previous	2	OAD	FALSE	FALSE	FALSE	FALSE	TRUE	FALSE	FALSE	FALSE
Type 2	6.79	211	No	No	Yes	No	No	Yes	Yes	No	Yes	Yes	No	No	Yes	Yes	6	OAD	TRUE	TRUE	FALSE	FALSE	FALSE	FALSE	TRUE	FALSE
Type 2	6	120	No	No	No	No	No	No	No	No	No	No	No	No	No	No	3	OAD	FALSE	FALSE	FALSE	TRUE	FALSE	FALSE	FALSE	FALSE
Type 2	7.79	210	No	No	No	No	No	No	No	No	No	No	No	Yes	No	No	3	OAD	TRUE	TRUE	FALSE	FALSE	FALSE	FALSE	FALSE	FALSE
Type 2	6.79	180	No	No	No	No	No	No	No	Yes	No	No	Yes	No	No	Previous	1	Insulin + OAD	TRUE	FALSE	FALSE	FALSE	FALSE	FALSE	FALSE	FALSE
Type 2	7	108	No	No	No	No	No	No	Yes	No	No	No	No	Yes	Yes	Yes	9	Insulin + OAD	FALSE	FALSE	FALSE	TRUE	FALSE	TRUE	FALSE	FALSE
Type 2	7	240	No	No	No	No	No	No	No	No	No	No	No	No	No	No	5	OAD	FALSE	TRUE	FALSE	FALSE	FALSE	FALSE	FALSE	FALSE
Type 2	7	260	No	No	No	No	No	Yes	Yes	No	No	No	No	No	No	No	8	OAD	TRUE	FALSE	FALSE	FALSE	FALSE	TRUE	FALSE	FALSE
Type 2	8.3	150	No	No	No	No	No	Yes	No	No	No	No	No	No	Previous	Yes	2	OAD	FALSE	FALSE	FALSE	FALSE	FALSE	TRUE	FALSE	FALSE
Type 2	6.79	210	No	No	No	No	No	No	Yes	No	No	No	Yes	No	No	No	7	OAD	TRUE	TRUE	FALSE	FALSE	FALSE	FALSE	TRUE	FALSE
Type 2	8.19	231	No	No	No	No	No	No	No	Yes	No	No	No	Yes	Yes	Previous	6	Insulin + OAD	TRUE	FALSE	FALSE	FALSE	FALSE	FALSE	FALSE	FALSE
Type 2	9	200	No	No	Yes	No	No	No	No	No	No	Yes	No	No	No	No	13	OAD	FALSE	FALSE	FALSE	TRUE	FALSE	FALSE	FALSE	FALSE
Type 2	7	189	No	No	No	No	No	No	Yes	No	No	Yes	No	Yes	Previous	Previous	8	OAD	TRUE	TRUE	FALSE	FALSE	FALSE	FALSE	FALSE	FALSE
Type 2	7	190	No	No	No	No	No	No	Yes	No	No	No	No	Yes	Yes	Yes	7	Insulin + OAD	TRUE	TRUE	FALSE	FALSE	FALSE	TRUE	FALSE	FALSE
Type 2	9.3	167	Yes	Yes	No	No	No	No	No	No	No	Yes	No	Yes	No	Previous	8	OAD	TRUE	TRUE	FALSE	FALSE	FALSE	FALSE	TRUE	FALSE
Type 2	8.09	238	No	No	No	No	No	No	Yes	No	Yes	No	Yes	Yes	Yes	Yes	7	OAD	TRUE	FALSE	FALSE	FALSE	FALSE	FALSE	TRUE	FALSE
Type 2	7	126	Yes	No	No	No	No	No	No	No	No	No	No	Yes	Previous	Previous	4	OAD	TRUE	FALSE	FALSE	TRUE	TRUE	FALSE	FALSE	FALSE
Type 2	9	210	Yes	No	Yes	No	No	No	Yes	No	No	Yes	No	No	No	No	2	OAD	FALSE	TRUE	FALSE	TRUE	TRUE	TRUE	FALSE	FALSE
Type 2	7.5	205	No	No	Yes	No	No	No	No	No	No	No	Yes	No	No	No	1	OAD	FALSE	FALSE	TRUE	FALSE	FALSE	FALSE	FALSE	FALSE
Type 2	6	150	No	No	No	No	Yes	No	No	No	No	Yes	No	No	Yes	Yes	3	OAD	FALSE	TRUE	FALSE	FALSE	FALSE	FALSE	FALSE	FALSE
Type 2	7	178	No	No	No	No	No	No	No	No	No	No	No	No	No	No	5	OAD	FALSE	TRUE	FALSE	FALSE	FALSE	FALSE	TRUE	FALSE
Type 2	9.69	265	No	No	Yes	Yes	No	No	No	No	No	No	No	No	Yes	No	10	OAD	FALSE	FALSE	FALSE	TRUE	FALSE	FALSE	FALSE	FALSE
Type 2	7	104	No	No	No	No	No	No	No	No	No	No	No	No	No	No	5	OAD	TRUE	FALSE	FALSE	TRUE	FALSE	FALSE	FALSE	FALSE
Type 2	7.59	189	No	No	No	No	No	No	No	No	No	No	No	No	Yes	Yes	8	OAD	TRUE	FALSE	FALSE	FALSE	FALSE	FALSE	TRUE	FALSE
Type 2	6.5	230	No	No	No	No	No	No	No	No	No	No	No	No	No	No	5	OAD	TRUE	FALSE	FALSE	FALSE	FALSE	FALSE	FALSE	FALSE
Type 2	7.79	140	No	No	No	Yes	No	Yes	No	Yes	No	No	No	No	No	Previous	1	OAD	TRUE	FALSE	FALSE	FALSE	FALSE	FALSE	FALSE	TRUE
Type 2	7	187	No	No	No	No	No	No	No	No	Yes	No	No	Yes	Yes	Yes	9	OAD	TRUE	TRUE	FALSE	TRUE	FALSE	FALSE	FALSE	FALSE
Type 2	8.59	176	No	No	Yes	Yes	No	No	Yes	No	No	Yes	Yes	No	Yes	Yes	8	OAD	TRUE	FALSE	FALSE	TRUE	FALSE	FALSE	TRUE	FALSE
Type 2	9	190	No	No	No	No	No	Yes	Yes	No	No	No	No	Yes	No	No	1	OAD	TRUE	TRUE	FALSE	TRUE	FALSE	TRUE	FALSE	FALSE
Type 2	6.5	140	No	No	No	No	No	No	No	No	No	No	No	No	No	No	10	OAD	FALSE	TRUE	FALSE	FALSE	FALSE	FALSE	FALSE	FALSE
Type 2	8.5	241	No	No	Yes	Yes	No	No	No	No	No	No	Yes	No	Yes	Yes	5	OAD	TRUE	FALSE	FALSE	FALSE	FALSE	FALSE	TRUE	FALSE
Type 2	8.5	159	Yes	No	No	Yes	No	No	No	No	No	Yes	Yes	No	No	No	15	OAD	TRUE	FALSE	FALSE	FALSE	FALSE	FALSE	TRUE	FALSE
Type 2	8.4	175	No	No	No	Yes	No	No	Yes	No	No	Yes	Yes	No	No	Previous	15	OAD	TRUE	FALSE	FALSE	TRUE	FALSE	TRUE	FALSE	FALSE
Type 2	8.9	256	No	No	No	Yes	No	No	Yes	No	No	No	No	Yes	Yes	Yes	1	OAD	FALSE	TRUE	FALSE	TRUE	FALSE	TRUE	FALSE	FALSE
Type 2	6	140	No	No	Yes	No	No	No	No	No	No	Yes	No	No	No	No	2	OAD	TRUE	FALSE	FALSE	FALSE	FALSE	FALSE	FALSE	FALSE
Type 2	7.5	196	No	No	Yes	No	No	No	Yes	No	Yes	No	Yes	No	No	No	8	OAD	TRUE	FALSE	FALSE	FALSE	FALSE	FALSE	FALSE	FALSE
Type 2	7	190	No	No	No	Yes	No	No	No	No	No	No	No	Yes	Previous	Previous	2	OAD	TRUE	FALSE	FALSE	FALSE	FALSE	FALSE	FALSE	FALSE
Type 2	7	190	No	No	Yes	No	No	No	No	No	No	Yes	No	No	No	No	4	OAD	TRUE	FALSE	FALSE	FALSE	FALSE	TRUE	FALSE	FALSE
Type 2	8.3	237	No	No	Yes	No	No	No	Yes	No	Yes	No	No	Yes	No	No	8	OAD	TRUE	FALSE	FALSE	FALSE	FALSE	FALSE	FALSE	FALSE
Type 2	6	139	No	No	No	No	No	No	No	No	No	No	No	No	No	No	1	OAD	FALSE	TRUE	FALSE	FALSE	FALSE	FALSE	FALSE	FALSE
Type 2	8.3	130	No	No	No	No	No	No	No	No	No	No	No	No	Yes	Yes	1	OAD	FALSE	TRUE	FALSE	FALSE	FALSE	FALSE	FALSE	FALSE
Type 2	8.4	265	No	No	No	No	No	No	Yes	No	No	No	No	Yes	Previous	Previous	1	OAD	TRUE	FALSE	FALSE	FALSE	FALSE	FALSE	FALSE	FALSE
Type 2	7.5	140	No	No	No	No	No	No	No	No	No	No	No	No	Yes	Yes	2	OAD	TRUE	FALSE	FALSE	FALSE	FALSE	FALSE	FALSE	TRUE
Type 2	7	134	Yes	No	No	Yes	No	No	No	No	Yes	Yes	No	No	No	No	14	Insulin + OAD	FALSE	TRUE	TRUE	FALSE	FALSE	FALSE	FALSE	FALSE
Type 2	8.09	267	No	No	No	No	No	No	Yes	No	No	No	No	No	No	No	2	OAD	TRUE	FALSE	FALSE	FALSE	FALSE	FALSE	FALSE	FALSE
Type 2	8.69	264	No	No	No	No	No	No	Yes	No	No	No	No	No	Yes	Yes	2	OAD	TRUE	FALSE	FALSE	FALSE	FALSE	FALSE	TRUE	FALSE
Type 2	8.9	190	Yes	No	No	Yes	No	No	No	No	No	Yes	Yes	No	No	No	10	OAD	TRUE	FALSE	FALSE	TRUE	FALSE	FALSE	TRUE	FALSE
Type 2	7.29	209	No	No	No	No	No	No	Yes	No	No	Yes	No	No	No	No	1	OAD	FALSE	FALSE	FALSE	TRUE	FALSE	FALSE	FALSE	FALSE
Type 2	7.09	205	No	No	No	No	No	No	No	Yes	No	No	Yes	No	Yes	Yes	1	OAD	FALSE	FALSE	FALSE	FALSE	TRUE	FALSE	FALSE	FALSE
Type 2	8	189	No	No	Yes	No	No	No	Yes	No	No	Yes	No	No	No	Yes	2	OAD	FALSE	TRUE	FALSE	TRUE	TRUE	TRUE	FALSE	FALSE
Type 2	7	188	No	No	Yes	Yes	No	Yes	No	Yes	No	No	No	No	Yes	Yes	7	OAD	FALSE	TRUE	TRUE	TRUE	FALSE	FALSE	FALSE	FALSE
Type 2	7.29	201	No	Yes	No	No	No	No	No	No	Yes	No	No	No	No	No	1	OAD	TRUE	FALSE	FALSE	FALSE	FALSE	FALSE	FALSE	FALSE
Type 2	8.4	236	No	No	Yes	No	No	No	Yes	No	Yes	No	Yes	No	Yes	No	6	OAD	TRUE	FALSE	FALSE	FALSE	FALSE	FALSE	FALSE	FALSE
Type 2	8.4	164	No	Yes	No	No	Yes	No	No	Yes	Yes	No	No	Yes	No	No	15	OAD	FALSE	TRUE	FALSE	FALSE	FALSE	FALSE	TRUE	FALSE
Type 2	8	180	No	No	No	No	Yes	No	No	Yes	No	Yes	No	No	Previous	No	2	OAD	TRUE	TRUE	FALSE	TRUE	FALSE	TRUE	FALSE	FALSE
Type 2	7.59	243	No	No	No	No	No	No	Yes	No	No	No	No	Yes	Previous	No	1	OAD	TRUE	FALSE	FALSE	FALSE	FALSE	FALSE	FALSE	FALSE
Type 2	8.8	192	No	No	Yes	Yes	No	Yes	No	No	No	Yes	No	No	No	No	15	OAD	TRUE	TRUE	FALSE	FALSE	FALSE	FALSE	TRUE	FALSE
Type 2	7.2	177	No	No	No	No	No	Yes	Yes	Yes	No	Yes	Yes	Yes	No	Yes	6	OAD	TRUE	FALSE	FALSE	TRUE	FALSE	FALSE	TRUE	FALSE
Type 2	6	180	No	No	No	No	Yes	No	No	No	No	Yes	No	No	Yes	Yes	2	OAD	FALSE	TRUE	FALSE	FALSE	FALSE	FALSE	FALSE	FALSE
Type 2	8.69	150	No	No	No	No	No	No	No	No	No	No	No	No	No	No	1	OAD	FALSE	TRUE	FALSE	FALSE	FALSE	FALSE	FALSE	FALSE
Type 2	8.59	256	No	No	No	No	No	No	Yes	No	No	Yes	No	Yes	Yes	Yes	7	OAD	TRUE	FALSE	FALSE	FALSE	FALSE	FALSE	FALSE	FALSE
Type 2	7	189	No	No	No	No	No	No	No	No	Yes	Yes	No	No	Yes	Yes	7	OAD	FALSE	FALSE	FALSE	TRUE	FALSE	FALSE	FALSE	FALSE
Type 2	6.5	234	No	No	No	No	No	No	No	No	No	No	No	No	No	No	5	OAD	TRUE	FALSE	FALSE	FALSE	FALSE	FALSE	FALSE	FALSE
Type 2	8.5	245	No	No	No	No	No	No	Yes	No	No	Yes	No	Yes	Yes	Yes	10	OAD	TRUE	FALSE	FALSE	FALSE	FALSE	FALSE	FALSE	FALSE
Type 2	7.09	0	No	No	No	Yes	No	No	No	No	No	No	Yes	No	No	Yes	2	OAD	FALSE	FALSE	FALSE	TRUE	FALSE	FALSE	FALSE	FALSE
Type 2	7.09	167	No	No	No	No	Yes	Yes	No	No	No	No	Yes	Yes	No	No	7	OAD	TRUE	FALSE	FALSE	FALSE	TRUE	FALSE	TRUE	FALSE
Type 2	7.79	130	No	No	No	No	No	No	No	No	No	No	No	No	Yes	Yes	1	OAD	FALSE	FALSE	FALSE	FALSE	FALSE	FALSE	TRUE	FALSE
Type 2	7.29	188	No	No	No	No	No	No	No	No	No	No	No	No	No	No	4	OAD	FALSE	FALSE	FALSE	FALSE	FALSE	FALSE	TRUE	FALSE
Type 2	7.7	254	No	No	No	No	No	No	No	No	No	No	No	No	Previous	Previous	7	OAD	FALSE	FALSE	FALSE	FALSE	FALSE	FALSE	TRUE	FALSE
Type 2	7.2	203	No	No	No	No	No	No	No	No	No	No	No	No	No	No	4	OAD	TRUE	FALSE	FALSE	FALSE	FALSE	FALSE	FALSE	FALSE
Type 2	7.4	243	No	No	No	No	No	No	No	No	No	No	No	No	Previous	Previous	5	OAD	FALSE	FALSE	FALSE	FALSE	FALSE	FALSE	TRUE	FALSE
Type 2	7.09	189	No	No	No	No	No	No	No	No	No	No	No	No	No	No	9	OAD	FALSE	FALSE	FALSE	FALSE	FALSE	FALSE	TRUE	FALSE
Type 2	7.2	189	No	No	No	No	No	No	No	No	No	No	No	No	No	No	7	OAD	FALSE	FALSE	FALSE	FALSE	FALSE	FALSE	TRUE	FALSE
Type 2	7.7	242	No	No	No	No	No	No	No	No	No	No	No	No	No	Previous	10	OAD	TRUE	FALSE	FALSE	FALSE	FALSE	FALSE	FALSE	FALSE
Type 2	7.29	198	No	No	No	No	No	No	No	No	No	No	No	No	Previous	Previous	8	OAD	FALSE	FALSE	FALSE	FALSE	FALSE	FALSE	TRUE	FALSE
Type 2	7.4	204	No	No	No	No	No	No	No	No	No	No	No	No	No	No	9	OAD	TRUE	FALSE	FALSE	FALSE	FALSE	FALSE	FALSE	FALSE
Type 2	8	250	No	No	No	No	No	No	No	No	No	No	No	No	Previous	No	4	OAD	FALSE	FALSE	FALSE	TRUE	FALSE	FALSE	FALSE	FALSE
Type 2	6	254	No	No	Yes	No	No	Yes	No	No	Yes	Yes	No	No	Yes	Yes	9	Insulin + OAD	TRUE	TRUE	FALSE	TRUE	FALSE	FALSE	FALSE	FALSE
Type 2	8.4	234	No	No	No	Yes	No	No	No	No	Yes	Yes	No	No	Yes	Yes	10	OAD	TRUE	FALSE	FALSE	FALSE	FALSE	FALSE	FALSE	FALSE
Type 2	9.8	0	No	No	Yes	No	No	Yes	No	No	No	No	Yes	No	No	No	6	OAD	FALSE	TRUE	FALSE	FALSE	FALSE	FALSE	FALSE	FALSE
Type 2	8	121	No	No	No	No	No	No	No	No	Yes	Yes	No	Yes	Previous	No	9	OAD	TRUE	TRUE	FALSE	TRUE	FALSE	FALSE	FALSE	FALSE
Type 2	6	160	No	No	No	No	No	No	No	No	No	No	No	No	Yes	Yes	7	OAD	FALSE	TRUE	FALSE	FALSE	TRUE	FALSE	FALSE	FALSE
Type 2	7	190	No	No	No	No	No	No	Yes	No	No	Yes	No	No	Yes	No	3	OAD	TRUE	FALSE	FALSE	FALSE	TRUE	FALSE	FALSE	FALSE
Type 2	7.7	200	No	No	No	No	No	No	Yes	No	No	Yes	Yes	No	No	No	8	OAD	TRUE	FALSE	FALSE	FALSE	FALSE	FALSE	FALSE	FALSE
Type 2	7.9	121	No	No	No	No	No	No	No	No	No	Yes	No	Yes	No	No	2	OAD	TRUE	FALSE	FALSE	TRUE	FALSE	FALSE	FALSE	FALSE
Type 2	6.09	174	No	No	No	No	No	No	Yes	No	No	No	No	No	No	No	3	OAD	FALSE	FALSE	FALSE	FALSE	FALSE	FALSE	TRUE	FALSE
Type 2	9	190	No	No	No	No	No	No	No	No	No	No	No	No	No	No	10	Insulin + OAD	TRUE	FALSE	FALSE	FALSE	FALSE	TRUE	FALSE	FALSE
Type 2	7.09	212	No	No	No	Yes	No	No	Yes	No	No	No	Yes	No	No	Previous	4	OAD	FALSE	TRUE	FALSE	FALSE	FALSE	TRUE	FALSE	TRUE
Type 2	8.4	0	Yes	No	No	No	No	No	Yes	No	No	No	Yes	No	No	No	2	OAD	TRUE	FALSE	FALSE	FALSE	FALSE	FALSE	FALSE	FALSE
Type 2	6.79	210	No	No	Yes	No	No	No	No	Yes	Yes	No	No	Yes	No	No	2	OAD	FALSE	TRUE	FALSE	FALSE	FALSE	FALSE	FALSE	FALSE
Type 2	8.19	245	Yes	No	Yes	No	No	No	No	No	Yes	Yes	No	No	Yes	Yes	7	OAD	TRUE	FALSE	FALSE	FALSE	FALSE	FALSE	FALSE	FALSE
Type 2	6	150	No	No	No	No	No	No	No	No	No	No	No	No	No	No	8	OAD	TRUE	FALSE	FALSE	FALSE	FALSE	FALSE	FALSE	FALSE
Type 2	9.4	0	No	No	No	No	No	Yes	No	No	No	No	Yes	Yes	Yes	Yes	1	OAD	TRUE	FALSE	FALSE	TRUE	TRUE	FALSE	FALSE	FALSE
Type 2	8.3	0	No	No	No	No	No	No	No	No	Yes	No	No	No	Yes	No	3	Insulin + OAD	FALSE	FALSE	FALSE	TRUE	FALSE	FALSE	FALSE	FALSE
Type 2	6.79	176	Yes	No	No	No	No	No	Yes	No	Yes	Yes	No	No	No	Yes	7	OAD	TRUE	TRUE	FALSE	FALSE	FALSE	FALSE	FALSE	FALSE
Type 2	8.8	137	No	No	No	No	No	No	No	No	Yes	Yes	No	Yes	No	No	1	OAD	TRUE	TRUE	FALSE	TRUE	FALSE	FALSE	FALSE	FALSE
Type 2	6	165	No	No	No	No	No	No	No	No	No	No	No	No	No	No	3	OAD	TRUE	FALSE	FALSE	FALSE	FALSE	FALSE	FALSE	FALSE
Type 2	7.4	0	No	No	No	No	No	No	Yes	No	No	No	Yes	Yes	No	No	1	OAD	TRUE	FALSE	FALSE	FALSE	TRUE	FALSE	FALSE	FALSE
Type 2	7.2	133	No	No	No	Yes	Yes	No	No	No	No	No	Yes	No	Yes	No	2	OAD	FALSE	FALSE	FALSE	TRUE	FALSE	FALSE	FALSE	TRUE
Type 2	8.09	243	No	No	No	No	No	No	No	No	No	No	No	Yes	No	No	7	OAD	FALSE	TRUE	FALSE	FALSE	FALSE	FALSE	FALSE	FALSE
Type 2	9.8	0	No	No	No	No	Yes	Yes	Yes	No	No	No	No	Yes	Yes	Yes	3	OAD	TRUE	FALSE	FALSE	FALSE	TRUE	FALSE	FALSE	FALSE
Type 2	6.7	172	No	No	No	Yes	No	No	Yes	No	No	No	Yes	No	No	No	4	OAD	FALSE	FALSE	FALSE	TRUE	FALSE	FALSE	FALSE	FALSE
Type 2	8.19	199	No	Yes	No	No	No	No	Yes	No	No	No	Yes	No	No	No	7	OAD	TRUE	FALSE	FALSE	FALSE	FALSE	FALSE	FALSE	FALSE
Type 2	7.09	190	No	Yes	No	Yes	No	No	No	No	No	No	No	Yes	No	No	1	OAD	TRUE	FALSE	FALSE	FALSE	FALSE	FALSE	FALSE	FALSE
Type 2	8.9	250	No	No	Yes	No	No	No	Yes	No	Yes	Yes	No	No	Previous	Yes	5	OAD	TRUE	FALSE	FALSE	FALSE	FALSE	FALSE	FALSE	FALSE
Type 2	7.09	211	No	No	Yes	No	No	No	No	No	No	No	Yes	No	No	No	3	OAD	TRUE	FALSE	FALSE	FALSE	FALSE	FALSE	FALSE	TRUE
Type 2	6	145	No	No	No	No	No	No	No	No	No	No	No	No	No	No	6	OAD	TRUE	FALSE	FALSE	FALSE	FALSE	FALSE	FALSE	FALSE
Type 2	7	201	No	No	No	Yes	No	No	Yes	No	Yes	No	No	No	No	No	3	OAD	TRUE	FALSE	FALSE	FALSE	FALSE	FALSE	FALSE	FALSE
Type 2	8.4	154	No	No	No	No	No	No	Yes	No	No	No	No	No	No	Previous	2	Insulin + OAD	FALSE	FALSE	FALSE	FALSE	FALSE	FALSE	TRUE	FALSE
Type 2	8.8	135	No	No	No	No	No	No	No	No	Yes	Yes	No	No	No	No	3	OAD	TRUE	FALSE	FALSE	TRUE	FALSE	FALSE	FALSE	FALSE
Type 2	6.29	210	No	No	No	No	No	No	No	No	No	No	Yes	No	No	No	6	Insulin + OAD	TRUE	FALSE	FALSE	FALSE	FALSE	FALSE	FALSE	FALSE
Type 2	7	167	Yes	No	No	No	No	No	No	Yes	No	No	No	Yes	Yes	Yes	2	OAD	FALSE	TRUE	FALSE	FALSE	FALSE	FALSE	FALSE	FALSE
Type 2	6.79	241	No	No	No	Yes	Yes	No	No	No	No	No	Yes	No	Yes	Yes	10	OAD	TRUE	TRUE	FALSE	FALSE	FALSE	FALSE	FALSE	FALSE
Type 2	6.29	178	No	No	No	No	No	No	Yes	No	No	No	No	No	No	No	4	OAD	TRUE	FALSE	FALSE	FALSE	FALSE	FALSE	FALSE	FALSE
Type 2	7.5	0	No	No	No	No	No	No	No	No	No	No	Yes	Yes	No	No	1	OAD	TRUE	FALSE	FALSE	FALSE	TRUE	FALSE	FALSE	FALSE
Type 2	7	180	Yes	No	No	No	No	No	No	No	No	Yes	No	No	No	No	4	OAD	TRUE	FALSE	FALSE	FALSE	TRUE	FALSE	FALSE	FALSE
Type 2	7	210	No	No	No	No	Yes	No	No	Yes	No	No	No	Yes	Yes	No	5	OAD	TRUE	FALSE	FALSE	FALSE	FALSE	TRUE	FALSE	FALSE
Type 2	8.3	152	No	No	No	No	No	No	No	No	No	No	No	No	Yes	Yes	4	Insulin + OAD	FALSE	TRUE	FALSE	FALSE	FALSE	FALSE	FALSE	FALSE
Type 2	8.19	152	No	No	No	No	Yes	No	No	No	No	No	No	No	Yes	Previous	4	Insulin + OAD	TRUE	FALSE	FALSE	FALSE	FALSE	FALSE	FALSE	FALSE
Type 2	8.59	143	No	No	No	No	No	No	No	No	Yes	Yes	No	Yes	Yes	No	6	OAD	FALSE	FALSE	FALSE	TRUE	FALSE	FALSE	FALSE	FALSE
Type 2	7.29	244	No	No	No	No	No	No	Yes	No	No	No	No	No	No	No	4	OAD	TRUE	FALSE	FALSE	FALSE	FALSE	FALSE	FALSE	FALSE
Type 2	6.7	198	No	No	No	No	No	No	No	No	No	No	Yes	No	No	Yes	5	OAD	TRUE	FALSE	FALSE	FALSE	FALSE	FALSE	FALSE	FALSE
Type 2	8.3	155	No	No	No	No	No	No	Yes	No	No	No	No	No	Yes	Previous	3	Insulin + OAD	FALSE	FALSE	FALSE	TRUE	FALSE	FALSE	FALSE	FALSE
Type 2	7.59	276	No	No	No	No	No	No	No	No	No	No	Yes	No	No	No	8	OAD	TRUE	FALSE	FALSE	FALSE	FALSE	FALSE	FALSE	FALSE
Type 2	8.4	265	No	No	No	Yes	No	No	No	No	No	No	No	No	No	No	5	OAD	FALSE	FALSE	FALSE	FALSE	FALSE	TRUE	FALSE	FALSE
Type 2	6.4	188	No	No	No	No	No	No	Yes	No	No	No	Yes	No	No	Yes	8	Insulin + OAD	TRUE	FALSE	FALSE	FALSE	FALSE	FALSE	FALSE	FALSE
Type 2	7.59	187	No	No	Yes	No	No	No	No	No	Yes	Yes	No	No	No	No	2	OAD	FALSE	FALSE	FALSE	FALSE	FALSE	FALSE	TRUE	FALSE
Type 2	6	265	No	No	Yes	No	No	Yes	No	No	Yes	Yes	No	No	Previous	Yes	5	Insulin + OAD	FALSE	FALSE	FALSE	FALSE	TRUE	FALSE	FALSE	FALSE
Type 2	6	275	No	No	Yes	No	No	No	No	Yes	Yes	Yes	No	No	Yes	Yes	5	Insulin + OAD	TRUE	FALSE	FALSE	TRUE	FALSE	FALSE	TRUE	FALSE
Type 2	5.4	145	No	No	No	Yes	No	No	No	No	No	Yes	No	No	No	No	2	OAD	FALSE	FALSE	FALSE	FALSE	FALSE	FALSE	TRUE	FALSE
Type 2	7.79	257	No	No	No	No	No	No	No	No	No	Yes	No	No	No	No	5	OAD	FALSE	FALSE	FALSE	FALSE	FALSE	FALSE	TRUE	FALSE
Type 2	9.4	0	No	No	No	No	No	No	Yes	No	Yes	No	Yes	Yes	No	No	2	OAD	TRUE	FALSE	FALSE	FALSE	TRUE	TRUE	FALSE	FALSE
Type 2	8.5	206	Yes	No	No	No	No	No	No	No	No	No	Yes	No	No	No	5	OAD	TRUE	FALSE	FALSE	FALSE	FALSE	FALSE	FALSE	FALSE
Type 2	7.9	125	No	No	No	No	No	No	No	No	Yes	Yes	No	Yes	No	No	5	OAD	TRUE	TRUE	FALSE	TRUE	FALSE	FALSE	FALSE	FALSE
Type 2	8.9	145	No	No	No	No	No	No	No	No	Yes	Yes	No	Yes	No	No	4	OAD	FALSE	TRUE	FALSE	TRUE	FALSE	FALSE	FALSE	FALSE
Type 2	6.7	198	No	No	No	No	No	No	No	No	No	No	Yes	No	Yes	No	8	OAD	FALSE	FALSE	FALSE	TRUE	FALSE	FALSE	FALSE	FALSE
Type 2	8.8	145	No	No	No	No	No	No	No	No	Yes	Yes	No	Yes	No	No	7	OAD	TRUE	FALSE	FALSE	TRUE	FALSE	FALSE	FALSE	FALSE
Type 2	7	190	No	No	Yes	No	No	No	No	No	No	Yes	No	No	No	No	4	OAD	FALSE	TRUE	FALSE	FALSE	TRUE	FALSE	FALSE	FALSE
Type 2	8	145	No	Yes	No	No	No	No	Yes	No	No	No	No	Yes	Yes	No	4	OAD	FALSE	FALSE	FALSE	FALSE	FALSE	FALSE	FALSE	TRUE
Type 2	6.5	178	No	No	No	Yes	Yes	Yes	Yes	No	Yes	Yes	Yes	No	No	Yes	6	OAD	TRUE	TRUE	FALSE	FALSE	FALSE	FALSE	TRUE	FALSE
Type 2	7	186	No	No	No	No	Yes	No	No	Yes	No	No	No	Yes	No	No	4	OAD	FALSE	TRUE	FALSE	FALSE	FALSE	FALSE	FALSE	TRUE
Type 2	7	180	No	No	No	No	Yes	No	No	No	No	No	No	No	Yes	No	2	OAD	TRUE	FALSE	FALSE	FALSE	FALSE	FALSE	FALSE	FALSE
Type 2	7	211	No	No	No	No	No	No	Yes	No	No	No	Yes	No	Yes	Yes	4	OAD	TRUE	TRUE	FALSE	FALSE	FALSE	FALSE	TRUE	FALSE
Type 2	7.79	219	No	No	No	Yes	Yes	No	Yes	No	No	Yes	Yes	Yes	No	No	2	OAD	TRUE	FALSE	TRUE	FALSE	FALSE	FALSE	FALSE	FALSE
Type 2	7.4	165	No	No	No	Yes	No	No	Yes	No	No	Yes	Yes	Yes	Yes	Yes	5	OAD	TRUE	FALSE	TRUE	FALSE	FALSE	FALSE	FALSE	FALSE
Type 2	8	200	No	No	No	Yes	No	No	No	No	No	No	Yes	No	Yes	Yes	2	Insulin + OAD	TRUE	FALSE	FALSE	FALSE	FALSE	FALSE	FALSE	FALSE
Type 2	7.9	176	Yes	No	No	No	No	No	Yes	No	No	No	Yes	No	No	No	3	OAD	TRUE	FALSE	FALSE	FALSE	FALSE	FALSE	FALSE	FALSE
Type 2	8.09	137	No	No	No	No	No	No	No	No	Yes	Yes	No	Yes	Yes	No	2	OAD	FALSE	FALSE	FALSE	TRUE	FALSE	FALSE	FALSE	FALSE
Type 2	6.79	188	No	No	No	No	No	No	Yes	No	No	Yes	No	No	No	Yes	2	OAD	FALSE	FALSE	FALSE	TRUE	FALSE	FALSE	FALSE	FALSE
Type 2	6.9	190	No	No	No	No	Yes	No	No	No	No	No	Yes	No	No	No	3	OAD	TRUE	FALSE	FALSE	FALSE	FALSE	FALSE	FALSE	FALSE
Type 2	8.09	265	No	No	No	No	No	No	Yes	No	No	No	No	Yes	Previous	Previous	1	OAD	FALSE	FALSE	FALSE	FALSE	FALSE	TRUE	FALSE	FALSE
Type 2	6.9	136	No	No	No	No	Yes	No	No	No	No	No	No	No	Yes	Yes	3	OAD	FALSE	FALSE	FALSE	TRUE	FALSE	FALSE	FALSE	FALSE
Type 2	7.5	219	Yes	No	No	Yes	Yes	No	No	Yes	No	No	Yes	No	Yes	Previous	2	Insulin + OAD	FALSE	FALSE	FALSE	TRUE	TRUE	FALSE	FALSE	FALSE
Type 2	8	255	No	No	No	Yes	No	No	No	No	No	No	No	No	No	No	7	OAD	FALSE	FALSE	FALSE	FALSE	FALSE	FALSE	TRUE	FALSE
Type 2	7.2	154	No	No	No	Yes	No	No	Yes	No	No	Yes	Yes	Yes	Previous	Yes	4	OAD	TRUE	FALSE	FALSE	FALSE	FALSE	FALSE	FALSE	FALSE
Type 2	7	189	No	No	No	No	No	No	No	No	No	Yes	Yes	Yes	No	No	15	OAD	TRUE	TRUE	FALSE	FALSE	FALSE	FALSE	FALSE	FALSE
Type 2	7.9	187	No	No	No	No	No	No	Yes	No	No	No	No	No	No	No	2	OAD	TRUE	FALSE	FALSE	FALSE	FALSE	FALSE	FALSE	FALSE
Type 2	8.9	135	No	No	No	No	No	No	No	No	Yes	Yes	No	No	No	No	4	OAD	FALSE	FALSE	FALSE	TRUE	FALSE	FALSE	FALSE	FALSE
Type 2	10.69	0	No	No	No	Yes	Yes	No	Yes	No	No	No	Yes	Yes	No	No	7	OAD	FALSE	TRUE	FALSE	FALSE	FALSE	FALSE	FALSE	FALSE
Type 2	8.59	268	No	No	No	No	No	No	Yes	No	Yes	No	No	Yes	Previous	Previous	1	OAD	TRUE	FALSE	FALSE	FALSE	FALSE	TRUE	FALSE	FALSE
Type 2	8.69	156	No	No	No	No	No	No	No	No	No	No	No	No	Yes	No	2	OAD	FALSE	FALSE	FALSE	TRUE	FALSE	FALSE	FALSE	FALSE
Type 2	8.19	140	No	No	No	No	No	No	No	No	No	Yes	No	Yes	No	No	1	OAD	FALSE	FALSE	FALSE	TRUE	FALSE	FALSE	FALSE	FALSE
Type 2	7.5	189	Yes	No	Yes	No	No	No	No	Yes	Yes	No	No	Yes	Yes	Yes	2	OAD	TRUE	FALSE	TRUE	FALSE	TRUE	FALSE	FALSE	FALSE
Type 2	7	234	No	No	No	No	No	No	Yes	No	No	No	No	No	No	No	10	OAD	TRUE	FALSE	FALSE	FALSE	FALSE	FALSE	FALSE	FALSE
Type 2	7.5	169	No	No	No	Yes	No	No	Yes	No	No	Yes	Yes	Yes	No	No	3	OAD	TRUE	FALSE	FALSE	FALSE	FALSE	FALSE	FALSE	FALSE
Type 2	6.79	165	No	No	No	No	No	No	No	Yes	No	No	No	Yes	Previous	Previous	2	Insulin + OAD	FALSE	FALSE	FALSE	TRUE	FALSE	FALSE	FALSE	FALSE
Type 2	6.4	178	No	No	No	No	No	No	Yes	No	No	No	No	Yes	No	No	1	OAD	FALSE	FALSE	FALSE	FALSE	FALSE	TRUE	FALSE	FALSE
Type 2	7.5	230	No	No	No	No	No	No	No	No	No	No	No	No	No	No	2	OAD	TRUE	FALSE	FALSE	FALSE	FALSE	FALSE	FALSE	FALSE
Type 2	8.09	267	No	No	No	No	No	No	Yes	No	No	No	No	No	Previous	Previous	1	OAD	TRUE	FALSE	FALSE	FALSE	FALSE	TRUE	FALSE	FALSE
Type 2	8.09	267	No	No	No	No	No	No	Yes	No	No	No	No	No	Yes	Previous	3	OAD	TRUE	FALSE	FALSE	FALSE	FALSE	FALSE	FALSE	FALSE
Type 2	7.5	179	Yes	No	No	Yes	Yes	No	No	Yes	Yes	No	No	No	Yes	Yes	1	OAD	TRUE	FALSE	FALSE	TRUE	TRUE	FALSE	FALSE	FALSE
Type 2	8.5	266	No	No	No	No	No	No	No	No	No	No	No	Yes	No	No	10	OAD	FALSE	TRUE	FALSE	FALSE	FALSE	FALSE	FALSE	FALSE
Type 2	7.7	235	No	No	No	Yes	No	No	Yes	No	No	Yes	Yes	Yes	Previous	Previous	7	OAD	TRUE	FALSE	TRUE	FALSE	FALSE	FALSE	FALSE	FALSE
Type 2	7.5	213	No	No	No	Yes	No	No	Yes	No	No	Yes	Yes	No	No	No	3	OAD	TRUE	FALSE	FALSE	FALSE	FALSE	FALSE	FALSE	FALSE
Type 2	6.5	170	No	No	No	No	No	No	Yes	No	No	No	Yes	No	No	No	1	OAD	FALSE	FALSE	FALSE	TRUE	FALSE	FALSE	FALSE	FALSE
Type 2	7	220	No	No	No	No	No	No	No	No	No	No	No	No	No	No	3	OAD	FALSE	FALSE	FALSE	FALSE	FALSE	TRUE	FALSE	FALSE
Type 2	8.9	156	No	No	No	No	No	No	No	No	Yes	Yes	No	No	No	No	6	OAD	TRUE	FALSE	FALSE	FALSE	FALSE	FALSE	FALSE	FALSE
Type 2	7.09	166	Yes	No	Yes	No	No	No	Yes	No	Yes	Yes	No	No	Yes	No	12	Insulin + OAD	FALSE	FALSE	TRUE	TRUE	FALSE	FALSE	FALSE	FALSE
Type 2	8.69	213	No	No	No	Yes	No	No	Yes	No	Yes	No	No	No	Previous	Previous	3	OAD	FALSE	FALSE	FALSE	TRUE	FALSE	FALSE	FALSE	FALSE
Type 2	8	211	No	No	No	No	No	No	Yes	No	No	Yes	No	No	Yes	No	4	Insulin + OAD	TRUE	FALSE	FALSE	FALSE	FALSE	FALSE	FALSE	FALSE
Type 2	7.9	120	No	No	No	No	No	No	No	No	No	Yes	No	Yes	Yes	No	2	OAD	FALSE	FALSE	FALSE	TRUE	FALSE	FALSE	FALSE	FALSE
Type 2	7.29	168	No	Yes	No	Yes	No	No	Yes	No	No	No	No	No	Previous	Previous	4	Insulin + OAD	TRUE	FALSE	FALSE	FALSE	FALSE	FALSE	FALSE	FALSE
Type 2	7.59	168	No	No	No	Yes	No	No	Yes	No	No	No	Yes	Yes	Previous	No	9	OAD	TRUE	TRUE	FALSE	FALSE	FALSE	FALSE	TRUE	FALSE
Type 2	9.19	178	No	No	No	No	No	No	No	No	No	No	No	No	No	No	3	OAD	FALSE	TRUE	FALSE	FALSE	FALSE	FALSE	FALSE	FALSE
Type 2	7.9	240	Yes	No	No	Yes	Yes	No	Yes	No	No	No	Yes	No	Previous	Previous	1	Insulin + OAD	FALSE	FALSE	TRUE	FALSE	TRUE	FALSE	FALSE	FALSE
Type 2	10.4	0	No	No	No	Yes	Yes	No	No	No	No	No	Yes	Yes	Yes	No	4	OAD	FALSE	TRUE	TRUE	FALSE	FALSE	FALSE	FALSE	FALSE
Type 2	8	187	No	Yes	No	Yes	No	No	Yes	No	No	No	No	No	Yes	No	2	OAD	TRUE	FALSE	FALSE	FALSE	FALSE	FALSE	FALSE	FALSE
Type 2	6	180	No	No	No	No	No	No	No	No	No	No	No	No	No	No	2	OAD	FALSE	FALSE	FALSE	TRUE	TRUE	FALSE	FALSE	FALSE
Type 2	8.9	0	No	No	No	Yes	No	No	Yes	Yes	No	No	Yes	Yes	No	No	5	OAD	TRUE	TRUE	FALSE	FALSE	FALSE	FALSE	FALSE	FALSE
Type 2	8.09	0	No	No	Yes	No	No	No	No	Yes	No	No	No	Yes	No	No	3	OAD	TRUE	TRUE	FALSE	FALSE	FALSE	FALSE	FALSE	FALSE
Type 2	7.5	211	No	No	No	No	No	Yes	Yes	No	No	No	Yes	Yes	No	No	4	OAD	TRUE	TRUE	FALSE	FALSE	FALSE	FALSE	FALSE	FALSE
Type 2	7.79	178	No	No	Yes	No	No	Yes	Yes	No	Yes	No	No	Yes	No	Yes	2	Insulin + OAD	FALSE	TRUE	FALSE	TRUE	TRUE	FALSE	FALSE	FALSE
Type 2	7.79	234	No	No	No	No	No	No	No	No	No	No	Yes	No	No	No	4	OAD	TRUE	FALSE	FALSE	FALSE	FALSE	FALSE	FALSE	FALSE
Type 2	7.79	187	No	No	No	Yes	No	No	Yes	No	No	Yes	Yes	Yes	No	No	2	OAD	TRUE	FALSE	TRUE	FALSE	FALSE	FALSE	FALSE	FALSE
Type 2	8.5	267	No	No	No	No	No	No	Yes	No	Yes	No	No	Yes	Previous	Previous	2	OAD	TRUE	FALSE	FALSE	FALSE	FALSE	TRUE	TRUE	FALSE
Type 2	8	130	No	No	No	No	No	No	No	No	No	Yes	No	Yes	No	No	2	OAD	TRUE	TRUE	FALSE	FALSE	FALSE	FALSE	FALSE	FALSE
Type 2	6.09	166	No	No	No	Yes	No	No	No	No	No	Yes	Yes	No	No	No	8	OAD	TRUE	FALSE	FALSE	FALSE	FALSE	TRUE	TRUE	FALSE
Type 2	9.8	0	No	No	No	Yes	No	No	Yes	No	No	No	Yes	No	Yes	No	4	OAD	FALSE	TRUE	FALSE	FALSE	FALSE	FALSE	FALSE	FALSE
Type 2	7	120	No	No	No	No	No	No	Yes	No	No	No	No	No	No	No	1	Insulin + OAD	FALSE	TRUE	TRUE	FALSE	FALSE	FALSE	FALSE	FALSE
Type 2	8.8	235	No	No	No	No	No	No	No	No	No	No	No	No	No	No	10	OAD	TRUE	FALSE	FALSE	FALSE	FALSE	FALSE	FALSE	FALSE
Type 2	7.59	218	No	No	No	Yes	No	No	Yes	No	No	Yes	Yes	No	Yes	Yes	3	OAD	TRUE	FALSE	FALSE	FALSE	FALSE	FALSE	TRUE	FALSE
Type 2	7.2	167	No	No	No	Yes	No	No	Yes	No	No	No	Yes	Yes	No	No	3	OAD	TRUE	FALSE	FALSE	FALSE	FALSE	FALSE	FALSE	FALSE
Type 2	7.2	156	No	No	No	No	No	Yes	Yes	No	No	Yes	Yes	Yes	Yes	No	7	OAD	TRUE	FALSE	TRUE	FALSE	FALSE	FALSE	FALSE	FALSE
Type 2	8.59	238	No	No	No	No	No	No	Yes	No	No	Yes	No	Yes	No	Previous	2	OAD	TRUE	FALSE	FALSE	FALSE	FALSE	FALSE	FALSE	FALSE
Type 2	7.5	245	No	No	No	No	No	No	No	No	No	No	No	Yes	No	No	8	OAD	FALSE	FALSE	FALSE	TRUE	FALSE	FALSE	FALSE	FALSE
Type 2	6.9	187	No	No	No	No	No	No	Yes	Yes	No	Yes	No	No	Yes	No	6	Insulin + OAD	TRUE	FALSE	FALSE	FALSE	FALSE	FALSE	FALSE	FALSE
Type 2	9	0	Yes	No	No	Yes	No	No	Yes	No	No	No	No	Yes	No	No	1	OAD	FALSE	TRUE	FALSE	FALSE	FALSE	FALSE	FALSE	FALSE
Type 2	6.79	193	No	No	No	No	Yes	No	No	No	No	No	Yes	No	No	Previous	3	OAD	FALSE	FALSE	FALSE	TRUE	FALSE	FALSE	FALSE	FALSE
Type 2	9.19	0	No	No	No	No	No	Yes	Yes	No	No	No	Yes	Yes	No	Yes	3	OAD	TRUE	FALSE	FALSE	FALSE	TRUE	FALSE	FALSE	FALSE
Type 2	8.3	156	No	No	No	No	Yes	No	No	No	No	No	No	No	Yes	No	4	Insulin + OAD	TRUE	FALSE	FALSE	FALSE	FALSE	FALSE	FALSE	FALSE
Type 2	7.59	231	No	No	No	Yes	No	No	Yes	No	No	Yes	Yes	No	Yes	Yes	2	OAD	TRUE	FALSE	TRUE	FALSE	FALSE	FALSE	TRUE	FALSE
Type 2	7.09	187	No	No	No	No	No	No	Yes	No	No	Yes	Yes	No	No	Previous	1	OAD	FALSE	FALSE	FALSE	FALSE	FALSE	FALSE	TRUE	FALSE
Type 2	8.59	265	No	No	No	No	No	No	No	No	No	No	No	No	No	No	4	OAD	FALSE	FALSE	FALSE	TRUE	FALSE	FALSE	FALSE	FALSE
Type 2	6.79	185	No	No	No	No	No	No	Yes	No	No	No	Yes	No	No	No	2	OAD	FALSE	FALSE	FALSE	FALSE	FALSE	FALSE	TRUE	FALSE
Type 2	8.4	152	No	No	No	No	Yes	No	No	No	No	No	No	No	Yes	Previous	5	Insulin + OAD	TRUE	FALSE	FALSE	FALSE	FALSE	FALSE	FALSE	FALSE
Type 2	9	0	No	No	No	Yes	No	No	Yes	No	Yes	Yes	No	No	No	Yes	1	OAD	FALSE	FALSE	FALSE	FALSE	FALSE	FALSE	TRUE	FALSE
Type 2	8	220	No	No	No	Yes	No	No	Yes	No	No	Yes	Yes	No	Previous	No	7	OAD	TRUE	FALSE	TRUE	FALSE	FALSE	FALSE	TRUE	FALSE
Type 2	7.2	210	No	No	No	No	No	No	Yes	No	No	No	No	No	No	No	3	OAD	TRUE	FALSE	FALSE	FALSE	FALSE	FALSE	FALSE	FALSE
Type 2	6.2	172	No	No	No	No	No	No	Yes	No	No	No	No	No	No	No	5	OAD	FALSE	TRUE	FALSE	FALSE	FALSE	FALSE	FALSE	FALSE
Type 2	7.09	201	Yes	No	No	No	No	No	No	No	Yes	No	No	No	No	No	1	OAD	FALSE	FALSE	TRUE	FALSE	FALSE	FALSE	FALSE	FALSE
Type 2	7.09	205	No	No	No	No	No	No	No	Yes	No	Yes	No	No	Yes	No	2	OAD	FALSE	FALSE	FALSE	FALSE	TRUE	FALSE	FALSE	FALSE
Type 2	6.79	169	No	No	No	No	No	No	Yes	No	No	No	No	Yes	No	No	6	OAD	FALSE	FALSE	FALSE	FALSE	FALSE	TRUE	FALSE	FALSE
Type 2	11.19	238	No	No	No	No	No	No	No	No	No	No	Yes	No	Yes	Yes	5	Insulin + OAD	TRUE	FALSE	FALSE	FALSE	FALSE	FALSE	FALSE	FALSE
Type 2	7.29	201	No	No	No	No	No	Yes	No	No	Yes	No	No	No	Yes	Yes	1	OAD	FALSE	FALSE	FALSE	FALSE	TRUE	FALSE	FALSE	FALSE
Type 2	7.09	0	No	No	No	No	No	Yes	No	No	No	No	No	Yes	No	No	2	OAD	TRUE	FALSE	FALSE	FALSE	FALSE	FALSE	FALSE	FALSE
Type 2	8.3	155	No	No	Yes	No	No	No	No	No	No	No	No	No	Yes	Yes	4	OAD	FALSE	FALSE	FALSE	TRUE	FALSE	FALSE	FALSE	FALSE
Type 2	7.2	180	Yes	No	No	No	No	No	Yes	No	No	No	Yes	No	Previous	Yes	7	OAD	TRUE	FALSE	FALSE	FALSE	FALSE	FALSE	FALSE	FALSE
Type 2	8.19	0	No	Yes	Yes	No	Yes	Yes	No	Yes	Yes	No	No	Yes	Yes	No	3	OAD	FALSE	FALSE	FALSE	TRUE	FALSE	FALSE	TRUE	TRUE
Type 2	4	189	No	No	No	No	No	No	No	No	Yes	No	No	No	Yes	Yes	7	OAD	TRUE	FALSE	FALSE	FALSE	FALSE	FALSE	FALSE	FALSE
Type 2	5.5	170	No	No	No	No	No	No	No	No	No	No	Yes	No	No	No	4	OAD	FALSE	FALSE	FALSE	FALSE	TRUE	FALSE	FALSE	FALSE
Type 2	7.2	178	No	No	No	No	No	No	Yes	No	No	Yes	No	No	No	No	4	OAD	FALSE	FALSE	FALSE	TRUE	FALSE	FALSE	FALSE	FALSE
Type 2	6.4	177	No	No	No	No	No	No	Yes	No	No	No	No	Yes	No	No	1	OAD	FALSE	FALSE	FALSE	TRUE	FALSE	FALSE	FALSE	FALSE
Type 2	7.79	160	No	No	No	No	No	No	Yes	No	No	Yes	Yes	No	No	No	11	OAD	FALSE	FALSE	FALSE	TRUE	TRUE	TRUE	FALSE	FALSE
Type 2	7	180	No	No	No	Yes	No	No	Yes	No	No	Yes	No	No	No	No	3	OAD	TRUE	FALSE	FALSE	FALSE	FALSE	FALSE	TRUE	FALSE
Type 2	7.5	270	No	No	Yes	No	No	No	No	No	No	No	No	No	No	Yes	1	OAD	FALSE	FALSE	FALSE	FALSE	FALSE	FALSE	TRUE	FALSE
Type 2	7.4	193	No	No	No	No	No	No	No	No	Yes	No	No	Yes	Yes	No	4	OAD	FALSE	FALSE	FALSE	TRUE	FALSE	FALSE	FALSE	FALSE
Type 2	7.9	150	No	No	No	No	No	No	Yes	No	No	Yes	No	Yes	No	No	9	OAD	FALSE	FALSE	FALSE	TRUE	TRUE	FALSE	FALSE	FALSE
Type 2	7.2	188	No	No	No	Yes	No	No	Yes	No	Yes	No	No	No	No	No	1	OAD	FALSE	TRUE	FALSE	TRUE	TRUE	FALSE	FALSE	TRUE
Type 2	8.19	152	No	No	Yes	No	No	No	No	No	No	No	No	No	Yes	Yes	2	Insulin + OAD	FALSE	TRUE	FALSE	FALSE	FALSE	FALSE	FALSE	FALSE
Type 2	8	168	No	Yes	No	No	No	No	Yes	No	No	No	No	No	No	Yes	1	OAD	TRUE	FALSE	FALSE	FALSE	FALSE	FALSE	FALSE	FALSE
Type 2	7.2	189	No	No	No	Yes	No	No	Yes	No	No	No	Yes	No	No	No	1	OAD	TRUE	FALSE	FALSE	FALSE	FALSE	FALSE	FALSE	FALSE
Type 2	6.29	184	No	No	No	No	No	No	No	No	No	No	Yes	No	No	Yes	6	Insulin + OAD	FALSE	FALSE	FALSE	TRUE	FALSE	FALSE	FALSE	FALSE
Type 2	7.4	209	No	No	Yes	No	No	No	No	No	No	Yes	Yes	No	Yes	No	3	Insulin + OAD	FALSE	FALSE	FALSE	TRUE	FALSE	FALSE	FALSE	FALSE
Type 2	6.5	210	No	No	No	No	No	No	No	Yes	No	Yes	No	No	Yes	No	3	OAD	TRUE	FALSE	FALSE	FALSE	FALSE	FALSE	FALSE	FALSE
Type 2	9	174	Yes	No	No	No	No	No	Yes	No	No	No	No	Yes	No	No	2	OAD	FALSE	FALSE	FALSE	FALSE	FALSE	FALSE	FALSE	TRUE
Type 2	7.79	219	No	No	No	Yes	No	No	Yes	No	No	Yes	Yes	No	Previous	Previous	5	OAD	TRUE	FALSE	FALSE	FALSE	FALSE	TRUE	FALSE	FALSE
Type 2	7	263	Yes	No	No	No	No	No	No	Yes	No	No	No	No	No	No	1	OAD	FALSE	TRUE	FALSE	FALSE	FALSE	FALSE	FALSE	TRUE
Type 2	6.9	197	No	No	No	No	Yes	No	No	No	No	Yes	Yes	No	No	No	1	OAD	TRUE	FALSE	FALSE	FALSE	FALSE	FALSE	FALSE	TRUE
Type 2	8.3	152	Yes	No	No	No	No	No	No	No	No	No	No	No	Yes	Yes	1	Insulin + OAD	TRUE	FALSE	FALSE	FALSE	FALSE	FALSE	FALSE	FALSE
Type 2	8.19	190	No	No	Yes	Yes	No	No	Yes	No	No	No	Yes	No	Yes	No	4	OAD	FALSE	TRUE	FALSE	FALSE	FALSE	TRUE	FALSE	FALSE
Type 2	6.7	188	No	No	No	No	No	No	No	No	No	No	Yes	No	Yes	Yes	3	Insulin + OAD	FALSE	FALSE	TRUE	FALSE	FALSE	FALSE	FALSE	FALSE
Type 2	8.9	246	No	No	No	No	No	Yes	No	No	No	No	Yes	Yes	Yes	Yes	7	Insulin + OAD	TRUE	FALSE	FALSE	FALSE	FALSE	FALSE	TRUE	FALSE
Type 2	8.19	0	Yes	No	No	No	No	No	Yes	No	No	No	Yes	No	No	No	1	OAD	FALSE	FALSE	FALSE	TRUE	FALSE	FALSE	FALSE	FALSE
Type 2	8.69	0	No	No	No	No	No	No	Yes	No	Yes	No	Yes	Yes	No	No	3	OAD	FALSE	FALSE	FALSE	FALSE	FALSE	TRUE	FALSE	FALSE
Type 2	9	0	Yes	No	No	Yes	No	No	No	Yes	No	Yes	No	No	Yes	No	1	OAD	FALSE	FALSE	TRUE	FALSE	FALSE	FALSE	TRUE	FALSE
Type 2	9.19	210	No	Yes	No	No	Yes	No	Yes	No	Yes	Yes	No	No	No	No	5	OAD	TRUE	FALSE	TRUE	TRUE	FALSE	FALSE	FALSE	FALSE
Type 2	7.5	205	No	No	No	Yes	No	No	No	No	No	No	Yes	No	No	Yes	3	OAD	FALSE	FALSE	FALSE	TRUE	FALSE	FALSE	FALSE	FALSE
Type 2	5.79	180	No	No	No	No	No	No	Yes	No	No	No	No	No	No	No	2	OAD	FALSE	FALSE	TRUE	FALSE	FALSE	FALSE	FALSE	FALSE
Type 2	7.2	174	No	No	No	No	No	No	Yes	No	No	Yes	No	No	Previous	Previous	5	Insulin + OAD	FALSE	FALSE	FALSE	TRUE	FALSE	FALSE	FALSE	FALSE
Type 2	7.7	238	No	No	No	No	No	No	Yes	No	No	Yes	No	Yes	No	Yes	7	OAD	TRUE	FALSE	FALSE	FALSE	FALSE	FALSE	FALSE	FALSE
Type 2	7.5	190	No	No	No	Yes	Yes	No	No	No	No	No	No	No	Yes	No	6	OAD	FALSE	FALSE	FALSE	FALSE	FALSE	FALSE	TRUE	FALSE
Type 2	9	0	No	No	No	Yes	No	No	No	Yes	No	Yes	No	No	Yes	Yes	3	Insulin + OAD	TRUE	FALSE	FALSE	FALSE	FALSE	FALSE	FALSE	TRUE
Type 2	7.79	221	No	No	Yes	No	No	Yes	No	No	No	No	Yes	No	Yes	Yes	3	OAD	FALSE	FALSE	TRUE	FALSE	FALSE	FALSE	FALSE	TRUE
Type 2	7.79	238	No	No	No	Yes	No	No	Yes	Yes	No	Yes	Yes	No	Yes	Previous	4	OAD	TRUE	FALSE	FALSE	FALSE	FALSE	FALSE	TRUE	FALSE
Type 2	6.5	200	No	Yes	No	No	No	No	No	No	Yes	No	No	No	No	No	1	OAD	TRUE	FALSE	FALSE	FALSE	FALSE	FALSE	FALSE	FALSE
Type 2	6.4	146	No	No	No	No	No	No	No	No	No	No	No	Yes	No	Previous	1	OAD	TRUE	FALSE	FALSE	FALSE	FALSE	FALSE	FALSE	FALSE
Type 2	6.9	150	Yes	No	No	No	No	No	Yes	No	No	Yes	No	Yes	Yes	Yes	9	OAD	FALSE	FALSE	FALSE	TRUE	TRUE	FALSE	FALSE	FALSE
Type 2	7.9	150	Yes	No	Yes	No	No	No	No	No	Yes	Yes	No	Yes	No	No	10	OAD	FALSE	FALSE	FALSE	TRUE	FALSE	FALSE	FALSE	FALSE
Type 2	6.79	150	Yes	No	No	No	No	No	Yes	No	No	Yes	No	Yes	No	No	7	OAD	FALSE	FALSE	FALSE	TRUE	TRUE	FALSE	FALSE	FALSE
Type 2	7.79	0	No	No	No	No	No	No	Yes	No	No	No	Yes	Yes	No	No	2	OAD	TRUE	FALSE	FALSE	FALSE	TRUE	FALSE	FALSE	FALSE
Type 2	8	158	Yes	No	No	No	No	No	Yes	No	No	No	No	No	No	No	1	OAD	FALSE	FALSE	FALSE	FALSE	FALSE	FALSE	FALSE	TRUE
Type 2	7.29	213	No	No	No	Yes	No	No	Yes	No	No	Yes	Yes	Yes	No	No	6	OAD	TRUE	FALSE	TRUE	FALSE	FALSE	FALSE	FALSE	FALSE
Type 2	6.09	178	No	No	No	No	No	No	Yes	No	No	No	Yes	No	No	Yes	3	OAD	TRUE	FALSE	FALSE	FALSE	FALSE	FALSE	FALSE	FALSE
Type 2	6.4	156	No	No	No	No	Yes	No	No	No	No	No	No	Yes	No	No	2	OAD	TRUE	FALSE	FALSE	FALSE	FALSE	TRUE	FALSE	FALSE
Type 2	6.5	180	No	No	No	No	No	No	Yes	No	No	No	No	Yes	No	Previous	1	OAD	FALSE	FALSE	FALSE	TRUE	FALSE	FALSE	FALSE	FALSE
Type 2	7.5	190	No	No	No	No	No	No	Yes	Yes	No	Yes	No	Yes	Yes	Yes	4	OAD	FALSE	FALSE	FALSE	FALSE	FALSE	TRUE	TRUE	FALSE
Type 2	6.79	180	No	No	No	No	Yes	No	No	No	No	Yes	No	No	No	No	1	OAD	FALSE	FALSE	FALSE	FALSE	TRUE	FALSE	FALSE	FALSE
Type 2	7.5	190	No	No	No	Yes	Yes	No	No	No	Yes	No	No	Yes	No	Yes	10	OAD	TRUE	FALSE	FALSE	FALSE	FALSE	FALSE	TRUE	FALSE
Type 2	9	0	No	No	No	No	No	No	Yes	Yes	No	Yes	No	No	No	No	2	OAD	FALSE	TRUE	FALSE	FALSE	FALSE	FALSE	FALSE	TRUE
Type 2	7.59	210	No	No	No	Yes	No	No	Yes	No	No	Yes	Yes	Yes	Yes	Yes	4	OAD	TRUE	FALSE	TRUE	FALSE	FALSE	FALSE	TRUE	FALSE
Type 2	7.4	186	No	No	No	Yes	No	No	Yes	No	No	No	Yes	Yes	No	No	2	OAD	TRUE	FALSE	FALSE	FALSE	FALSE	FALSE	TRUE	FALSE
Type 2	7.2	201	No	No	No	Yes	No	No	No	No	No	No	Yes	No	No	No	1	OAD	FALSE	FALSE	FALSE	FALSE	FALSE	FALSE	TRUE	FALSE
Type 2	6.79	188	No	No	No	No	No	No	No	Yes	No	No	Yes	No	Previous	Previous	2	OAD	TRUE	FALSE	FALSE	FALSE	FALSE	FALSE	FALSE	FALSE
Type 2	7.29	213	No	No	No	No	Yes	No	No	No	No	Yes	Yes	No	Yes	Yes	1	OAD	FALSE	TRUE	FALSE	FALSE	FALSE	FALSE	FALSE	TRUE
Type 2	9	186	No	No	No	No	No	No	Yes	Yes	No	No	No	No	No	No	1	OAD	TRUE	FALSE	FALSE	FALSE	FALSE	FALSE	FALSE	FALSE
Type 2	7.79	218	No	No	No	Yes	No	No	Yes	No	No	Yes	Yes	Yes	Yes	No	7	OAD	TRUE	FALSE	TRUE	FALSE	FALSE	FALSE	FALSE	FALSE
Type 2	7	190	No	No	No	No	No	No	No	No	No	No	No	No	Yes	Previous	2	OAD	FALSE	FALSE	FALSE	TRUE	FALSE	FALSE	FALSE	FALSE
Type 2	9	0	No	No	No	No	No	No	No	No	No	No	No	Yes	No	Yes	3	OAD	TRUE	FALSE	FALSE	FALSE	FALSE	FALSE	FALSE	FALSE
Type 2	7	167	Yes	No	No	No	No	No	No	Yes	No	No	No	No	Previous	Previous	4	OAD	FALSE	FALSE	TRUE	TRUE	FALSE	FALSE	FALSE	FALSE
Type 2	7	178	No	No	No	No	No	No	No	Yes	No	No	Yes	No	Yes	Yes	7	Insulin + OAD	FALSE	FALSE	TRUE	FALSE	FALSE	FALSE	FALSE	FALSE
Type 2	6.79	180	No	No	No	No	No	No	Yes	No	No	Yes	No	No	No	No	4	OAD	FALSE	FALSE	FALSE	TRUE	FALSE	FALSE	FALSE	FALSE
Type 2	5.98	112	No	No	No	No	No	No	Yes	No	Yes	Yes	Yes	Yes	No	No	4	OAD	TRUE	TRUE	FALSE	TRUE	FALSE	TRUE	FALSE	FALSE
Type 2	9.3	194	No	No	No	No	No	No	No	No	No	Yes	No	Yes	No	No	12	OAD	FALSE	FALSE	FALSE	TRUE	FALSE	FALSE	FALSE	FALSE
Type 2	6.79	192	No	No	No	No	No	No	Yes	No	No	No	No	Yes	No	No	3	OAD	FALSE	FALSE	FALSE	TRUE	FALSE	FALSE	FALSE	FALSE
Type 2	7	180	No	No	No	No	Yes	Yes	No	No	Yes	Yes	No	No	Yes	Yes	3	OAD	TRUE	FALSE	FALSE	FALSE	FALSE	FALSE	FALSE	FALSE
Type 2	8	225	Yes	Yes	No	No	No	Yes	No	No	No	No	No	No	Previous	Previous	2	OAD	FALSE	TRUE	FALSE	FALSE	FALSE	FALSE	FALSE	FALSE
Type 2	6	113	No	No	No	No	No	No	Yes	No	Yes	Yes	Yes	No	No	No	4	OAD	TRUE	TRUE	FALSE	TRUE	FALSE	FALSE	FALSE	FALSE
Type 2	7	177	No	No	No	No	No	No	No	No	No	No	Yes	Yes	No	No	7	OAD	FALSE	FALSE	TRUE	FALSE	TRUE	FALSE	FALSE	FALSE
Type 2	6.4	189	No	No	Yes	No	Yes	No	Yes	No	Yes	No	Yes	No	Previous	Previous	5	OAD	FALSE	FALSE	TRUE	TRUE	FALSE	TRUE	FALSE	FALSE
Type 2	5.7	112	No	No	No	No	No	No	Yes	No	Yes	Yes	Yes	Yes	No	Yes	3	OAD	TRUE	FALSE	FALSE	TRUE	FALSE	TRUE	FALSE	FALSE
Type 2	6	152	No	No	No	No	No	No	No	No	No	No	No	No	No	No	5	OAD	TRUE	FALSE	FALSE	FALSE	FALSE	FALSE	TRUE	FALSE
Type 2	8	178	No	Yes	No	Yes	No	No	Yes	No	No	No	No	No	No	Yes	1	OAD	TRUE	FALSE	FALSE	FALSE	FALSE	FALSE	FALSE	FALSE
Type 2	5.95	113	No	No	No	Yes	No	No	Yes	No	Yes	Yes	Yes	Yes	No	Previous	5	OAD	TRUE	TRUE	FALSE	TRUE	TRUE	FALSE	FALSE	FALSE
Type 2	8.19	180	Yes	No	No	Yes	No	No	Yes	No	Yes	Yes	No	Yes	No	No	2	Insulin + OAD	FALSE	FALSE	FALSE	FALSE	TRUE	FALSE	FALSE	FALSE
Type 2	6	9	No	Yes	No	No	No	Yes	No	No	No	Yes	No	Yes	No	No	2	OAD	TRUE	FALSE	FALSE	FALSE	TRUE	FALSE	FALSE	FALSE
Type 2	6.7	180	No	No	No	Yes	No	No	Yes	No	No	Yes	No	No	No	Yes	1	OAD	FALSE	FALSE	FALSE	FALSE	TRUE	FALSE	FALSE	FALSE
Type 2	8	200	No	Yes	No	No	Yes	Yes	Yes	No	Yes	Yes	No	Yes	Yes	Previous	2	OAD	FALSE	TRUE	FALSE	FALSE	FALSE	FALSE	FALSE	FALSE
Type 2	7.79	186	Yes	No	No	Yes	No	No	No	No	Yes	No	No	No	No	No	1	OAD	FALSE	FALSE	FALSE	FALSE	FALSE	FALSE	TRUE	FALSE
Type 2	6.09	166	No	No	Yes	No	No	No	No	No	No	Yes	No	No	Yes	No	9	OAD	FALSE	TRUE	FALSE	FALSE	TRUE	TRUE	FALSE	FALSE
Type 2	5.7	157	No	No	No	No	No	Yes	Yes	No	No	No	Yes	Yes	No	No	8	OAD	TRUE	FALSE	FALSE	FALSE	FALSE	FALSE	TRUE	FALSE
Type 2	5.59	154	No	No	No	No	Yes	No	No	Yes	No	No	Yes	Yes	No	No	6	OAD	FALSE	FALSE	FALSE	FALSE	FALSE	FALSE	TRUE	FALSE
Type 2	7.4	198	No	No	No	No	No	No	No	Yes	No	Yes	No	Yes	No	No	4	OAD	FALSE	FALSE	FALSE	FALSE	FALSE	TRUE	FALSE	FALSE
Type 2	6.5	240	No	No	No	No	No	No	No	No	No	No	No	No	No	Yes	1	OAD	FALSE	FALSE	FALSE	FALSE	FALSE	TRUE	FALSE	FALSE
Type 2	6	240	No	No	No	No	No	No	Yes	No	No	No	No	No	Previous	No	4	OAD	FALSE	FALSE	FALSE	FALSE	TRUE	FALSE	FALSE	FALSE
Type 2	6	165	No	No	No	No	No	No	Yes	No	Yes	No	No	Yes	No	No	9	OAD	TRUE	FALSE	FALSE	FALSE	FALSE	FALSE	TRUE	FALSE
Type 2	5.79	154	No	No	No	Yes	No	No	Yes	No	No	Yes	Yes	No	No	No	9	OAD	TRUE	FALSE	FALSE	TRUE	FALSE	FALSE	TRUE	FALSE
Type 2	5	9	No	No	No	No	No	No	Yes	No	Yes	Yes	No	Yes	Yes	Yes	4	OAD	TRUE	FALSE	FALSE	TRUE	FALSE	TRUE	FALSE	FALSE
Type 2	11	0	No	No	No	No	No	No	Yes	No	No	No	No	No	No	No	2	OAD	FALSE	FALSE	FALSE	TRUE	FALSE	FALSE	FALSE	FALSE
Type 2	6.09	177	Yes	No	No	Yes	No	No	No	Yes	No	No	No	No	Yes	No	8	Insulin + OAD	TRUE	FALSE	FALSE	FALSE	FALSE	FALSE	FALSE	FALSE
Type 2	7.9	168	No	No	No	No	No	No	Yes	No	Yes	Yes	Yes	Yes	No	No	5	OAD	FALSE	TRUE	FALSE	FALSE	FALSE	TRUE	FALSE	FALSE
Type 2	10.19	215	No	No	No	No	No	No	Yes	No	Yes	Yes	Yes	No	Yes	Yes	8	Insulin + OAD	TRUE	FALSE	FALSE	TRUE	FALSE	TRUE	FALSE	FALSE
Type 2	6.9	188	No	No	No	No	No	No	Yes	No	No	Yes	No	No	Yes	Yes	2	OAD	FALSE	FALSE	FALSE	TRUE	FALSE	FALSE	FALSE	FALSE
Type 2	6.5	200	No	No	No	No	No	No	No	No	No	No	No	No	Previous	Previous	3	OAD	FALSE	FALSE	FALSE	FALSE	FALSE	FALSE	FALSE	TRUE
Type 2	5.7	110	No	No	No	No	No	No	Yes	No	Yes	Yes	No	No	No	Yes	2	OAD	TRUE	FALSE	FALSE	TRUE	FALSE	FALSE	FALSE	FALSE
Type 2	5	6	Yes	No	No	Yes	No	No	Yes	Yes	Yes	No	Yes	No	No	No	2	OAD	TRUE	FALSE	FALSE	TRUE	FALSE	FALSE	FALSE	FALSE
Type 2	6.7	190	No	No	No	No	No	No	No	No	No	No	No	No	No	No	7	Insulin + OAD	TRUE	TRUE	TRUE	FALSE	FALSE	FALSE	FALSE	FALSE
Type 2	7	156	No	No	No	No	Yes	Yes	No	No	No	No	No	No	No	Previous	6	OAD	FALSE	TRUE	FALSE	TRUE	FALSE	FALSE	FALSE	FALSE
Type 2	8.5	193	No	No	No	No	Yes	No	No	No	Yes	No	Yes	No	No	No	7	OAD	FALSE	TRUE	FALSE	FALSE	FALSE	TRUE	FALSE	FALSE
Type 2	13	234	No	Yes	No	No	No	Yes	No	Yes	No	No	Yes	No	Yes	Yes	2	Insulin + OAD	FALSE	FALSE	FALSE	TRUE	FALSE	FALSE	FALSE	FALSE
Type 2	6.29	255	No	No	No	No	No	Yes	No	No	Yes	No	Yes	No	No	No	3	OAD	TRUE	TRUE	FALSE	FALSE	FALSE	FALSE	FALSE	FALSE
Type 2	6.29	263	No	No	No	No	No	No	Yes	No	No	Yes	No	Yes	No	No	3	OAD	FALSE	TRUE	FALSE	FALSE	FALSE	FALSE	FALSE	FALSE
Type 2	6.4	241	No	No	No	No	No	No	Yes	No	No	Yes	No	No	No	No	2	Insulin + OAD	TRUE	FALSE	FALSE	FALSE	FALSE	FALSE	FALSE	FALSE
Type 2	6.7	263	No	No	No	No	No	Yes	No	No	Yes	No	No	No	No	No	4	OAD	TRUE	FALSE	FALSE	FALSE	FALSE	FALSE	FALSE	FALSE
Type 2	6.5	244	No	No	No	No	No	No	No	No	No	Yes	No	Yes	No	No	3	OAD	FALSE	TRUE	FALSE	FALSE	FALSE	FALSE	FALSE	FALSE
Type 2	6.5	231	No	No	No	No	No	No	No	No	No	Yes	No	Yes	No	No	4	OAD	TRUE	FALSE	FALSE	FALSE	FALSE	FALSE	FALSE	FALSE
Type 2	8	152	No	Yes	No	No	No	No	Yes	Yes	No	No	No	No	No	No	1	OAD	TRUE	FALSE	FALSE	FALSE	FALSE	FALSE	FALSE	FALSE
Type 2	8.4	264	No	No	No	Yes	No	No	Yes	Yes	Yes	No	No	Yes	Yes	Previous	12	OAD	TRUE	FALSE	FALSE	FALSE	FALSE	TRUE	TRUE	FALSE
Type 2	7.4	195	No	No	No	No	No	No	No	Yes	No	Yes	No	Yes	No	No	4	OAD	TRUE	FALSE	FALSE	FALSE	FALSE	TRUE	FALSE	FALSE
Type 2	7.9	0	No	No	No	No	No	No	No	No	No	No	No	No	No	Yes	1	OAD	FALSE	FALSE	FALSE	TRUE	FALSE	FALSE	FALSE	FALSE
Type 2	6	8	No	No	No	No	Yes	No	No	No	Yes	No	No	Yes	Yes	Yes	7	OAD	TRUE	FALSE	FALSE	TRUE	FALSE	FALSE	FALSE	FALSE
Type 2	7.4	189	Yes	No	No	No	No	No	Yes	Yes	No	Yes	No	Yes	Yes	Previous	7	OAD	TRUE	FALSE	FALSE	FALSE	FALSE	TRUE	TRUE	FALSE
Type 2	7.2	0	No	No	No	No	No	No	Yes	No	No	No	Yes	No	No	Yes	1	OAD	TRUE	FALSE	FALSE	TRUE	FALSE	FALSE	FALSE	FALSE
Type 2	8.19	245	No	Yes	No	No	No	No	Yes	No	No	Yes	Yes	No	Yes	Yes	4	OAD	TRUE	FALSE	FALSE	TRUE	FALSE	FALSE	TRUE	FALSE
Type 2	7.5	202	No	No	No	No	No	No	Yes	No	No	Yes	No	No	No	No	2	OAD	FALSE	FALSE	FALSE	FALSE	FALSE	FALSE	FALSE	TRUE
Type 2	7.79	210	No	No	No	No	No	No	Yes	Yes	Yes	No	No	Yes	Previous	No	4	OAD	TRUE	FALSE	FALSE	FALSE	FALSE	TRUE	TRUE	FALSE
Type 2	7.2	255	No	No	No	No	No	No	Yes	No	No	No	Yes	Yes	No	Previous	11	OAD	TRUE	FALSE	FALSE	FALSE	FALSE	FALSE	FALSE	TRUE
Type 2	8.9	160	Yes	No	No	No	No	No	No	No	No	Yes	No	Yes	No	Yes	8	OAD	FALSE	FALSE	FALSE	TRUE	TRUE	FALSE	FALSE	FALSE
Type 2	7.29	209	No	No	No	Yes	No	No	No	No	No	Yes	No	No	No	No	1	OAD	FALSE	FALSE	FALSE	FALSE	FALSE	FALSE	TRUE	FALSE
Type 2	5.59	170	No	No	No	No	No	No	No	Yes	No	No	No	No	No	No	2	OAD	FALSE	FALSE	FALSE	FALSE	FALSE	TRUE	FALSE	FALSE
Type 2	8.19	270	No	No	No	No	No	No	Yes	No	Yes	No	Yes	Yes	Yes	Yes	6	OAD	FALSE	FALSE	FALSE	TRUE	FALSE	FALSE	FALSE	TRUE
Type 2	5.79	170	No	No	No	No	Yes	No	No	No	No	No	Yes	No	No	No	1	OAD	FALSE	FALSE	FALSE	FALSE	FALSE	FALSE	TRUE	FALSE
Type 2	6.7	200	No	Yes	No	No	No	No	No	No	No	No	No	Yes	Previous	Previous	4	OAD	TRUE	FALSE	FALSE	FALSE	FALSE	FALSE	FALSE	FALSE
Type 2	11	0	Yes	No	No	No	Yes	No	Yes	No	No	No	Yes	Yes	No	No	6	OAD	TRUE	TRUE	FALSE	FALSE	FALSE	FALSE	FALSE	FALSE
Type 2	7.4	224	No	No	No	No	No	No	Yes	Yes	No	Yes	No	Yes	No	No	2	OAD	FALSE	FALSE	FALSE	FALSE	FALSE	TRUE	TRUE	FALSE
Type 2	5.79	160	No	No	Yes	No	No	No	No	No	No	No	No	No	Yes	No	2	OAD	FALSE	FALSE	FALSE	FALSE	FALSE	FALSE	TRUE	FALSE
Type 2	8.09	263	No	No	No	No	Yes	No	Yes	Yes	No	No	No	Yes	No	No	10	OAD	TRUE	FALSE	FALSE	FALSE	FALSE	FALSE	FALSE	TRUE
Type 2	5	9	No	No	No	Yes	No	Yes	No	Yes	No	Yes	No	No	No	Yes	5	OAD	TRUE	FALSE	FALSE	TRUE	FALSE	FALSE	FALSE	FALSE
Type 2	7.29	209	No	Yes	No	No	No	No	No	No	Yes	No	No	No	No	No	2	OAD	FALSE	FALSE	FALSE	FALSE	FALSE	TRUE	FALSE	FALSE
Type 2	6.4	178	No	No	No	Yes	No	No	Yes	No	No	No	No	Yes	No	No	2	OAD	FALSE	FALSE	FALSE	FALSE	FALSE	TRUE	FALSE	FALSE
Type 2	7.79	220	No	No	No	Yes	No	No	Yes	Yes	Yes	No	No	No	No	No	4	OAD	TRUE	FALSE	FALSE	TRUE	FALSE	FALSE	TRUE	FALSE
Type 2	5	9	Yes	No	No	No	No	No	Yes	Yes	No	No	Yes	No	No	No	2	OAD	FALSE	FALSE	FALSE	TRUE	FALSE	FALSE	FALSE	FALSE
Type 2	6	9	No	Yes	Yes	Yes	No	No	No	No	No	No	No	No	No	No	3	OAD	TRUE	FALSE	FALSE	FALSE	FALSE	FALSE	FALSE	FALSE
Type 2	7.9	150	Yes	No	No	No	No	No	Yes	No	Yes	No	No	Yes	No	No	6	OAD	TRUE	FALSE	FALSE	TRUE	FALSE	FALSE	FALSE	TRUE
Type 2	7.29	210	No	No	No	No	No	No	Yes	Yes	No	Yes	No	No	Yes	Yes	4	OAD	TRUE	FALSE	FALSE	FALSE	FALSE	TRUE	FALSE	FALSE
Type 2	5	9	No	No	No	No	Yes	No	Yes	No	Yes	No	No	Yes	No	No	4	OAD	TRUE	FALSE	TRUE	FALSE	FALSE	FALSE	FALSE	FALSE
Type 2	9.8	0	No	No	No	Yes	No	No	Yes	Yes	No	Yes	No	Yes	No	No	4	OAD	FALSE	FALSE	FALSE	TRUE	FALSE	FALSE	FALSE	FALSE
Type 2	8.19	244	No	No	No	No	No	Yes	No	Yes	Yes	Yes	No	Yes	No	No	12	OAD	TRUE	FALSE	FALSE	FALSE	TRUE	TRUE	FALSE	FALSE
Type 2	7.5	210	No	No	Yes	No	No	No	No	No	No	No	Yes	No	Yes	Yes	1	Insulin + OAD	FALSE	FALSE	FALSE	FALSE	TRUE	FALSE	FALSE	FALSE
Type 2	7.2	205	No	No	No	No	No	No	Yes	No	No	Yes	No	No	No	No	2	OAD	FALSE	FALSE	FALSE	FALSE	FALSE	FALSE	TRUE	FALSE
Type 2	8.4	250	No	No	No	Yes	No	No	Yes	No	No	Yes	No	Yes	Yes	No	8	OAD	TRUE	FALSE	FALSE	FALSE	FALSE	TRUE	FALSE	FALSE
Type 2	7.5	210	Yes	No	No	No	No	No	No	No	No	No	Yes	No	Yes	Yes	2	OAD	FALSE	FALSE	FALSE	TRUE	FALSE	FALSE	FALSE	FALSE
Type 2	7.79	210	No	No	No	Yes	No	No	Yes	Yes	No	Yes	No	Yes	Yes	No	4	OAD	TRUE	FALSE	FALSE	FALSE	FALSE	TRUE	FALSE	FALSE
Type 2	7.4	231	No	No	No	Yes	No	No	No	Yes	No	No	Yes	Yes	Yes	Previous	3	OAD	FALSE	FALSE	FALSE	FALSE	FALSE	TRUE	TRUE	FALSE
Type 2	7.29	193	No	No	No	No	No	No	No	Yes	No	Yes	No	Yes	Yes	No	3	OAD	TRUE	FALSE	FALSE	FALSE	FALSE	TRUE	FALSE	FALSE
Type 2	5.5	160	No	No	No	No	No	No	Yes	No	No	No	Yes	No	No	No	1	OAD	FALSE	FALSE	FALSE	FALSE	FALSE	FALSE	TRUE	FALSE
Type 2	9	164	Yes	No	No	No	No	Yes	No	No	No	No	No	No	Previous	No	2	OAD	FALSE	FALSE	FALSE	FALSE	FALSE	FALSE	FALSE	TRUE
Type 2	10.4	0	No	No	No	No	Yes	No	Yes	No	No	No	Yes	Yes	Yes	Previous	5	OAD	FALSE	TRUE	FALSE	FALSE	FALSE	FALSE	FALSE	FALSE
Type 2	7	230	No	No	No	No	No	No	No	No	No	No	No	No	No	Yes	4	OAD	FALSE	FALSE	FALSE	FALSE	TRUE	FALSE	FALSE	FALSE
Type 2	9	148	No	No	No	No	No	No	No	No	Yes	No	No	Yes	No	Yes	2	OAD	FALSE	FALSE	FALSE	FALSE	FALSE	FALSE	TRUE	FALSE
Type 2	7.4	218	No	No	No	Yes	No	No	Yes	No	No	Yes	No	Yes	No	No	3	OAD	TRUE	FALSE	FALSE	FALSE	FALSE	TRUE	FALSE	FALSE
Type 2	6.9	180	No	No	No	No	No	No	Yes	Yes	Yes	Yes	No	No	Yes	Yes	2	OAD	FALSE	FALSE	FALSE	FALSE	FALSE	TRUE	TRUE	FALSE
Type 2	8.9	0	No	No	No	No	Yes	No	Yes	Yes	No	Yes	No	Yes	No	No	3	OAD	FALSE	FALSE	FALSE	FALSE	FALSE	TRUE	FALSE	FALSE
Type 2	8.9	150	Yes	No	No	No	Yes	No	No	No	Yes	Yes	No	Yes	No	No	8	OAD	TRUE	FALSE	FALSE	TRUE	FALSE	TRUE	FALSE	FALSE
Type 2	9.3	206	No	No	No	No	No	No	No	No	No	No	No	No	Yes	Yes	10	OAD	FALSE	TRUE	FALSE	FALSE	FALSE	TRUE	FALSE	FALSE
Type 2	7.5	168	No	No	No	No	No	No	Yes	No	Yes	No	No	No	No	No	6	OAD	FALSE	TRUE	FALSE	FALSE	FALSE	TRUE	FALSE	FALSE
Type 2	8	159	No	No	No	No	No	Yes	No	Yes	Yes	Yes	No	Yes	Yes	Yes	8	Insulin + OAD	TRUE	TRUE	FALSE	TRUE	FALSE	FALSE	FALSE	FALSE
Type 2	7	166	Yes	No	No	Yes	No	No	No	No	No	No	No	No	Yes	No	5	OAD	FALSE	TRUE	FALSE	FALSE	FALSE	FALSE	FALSE	FALSE
Type 2	8.19	211	No	No	Yes	No	No	No	Yes	No	No	Yes	No	No	Previous	Previous	4	OAD	TRUE	TRUE	FALSE	FALSE	FALSE	FALSE	FALSE	FALSE
Type 2	10.6	218	No	No	No	No	No	No	Yes	No	Yes	No	No	No	No	No	7	OAD	TRUE	TRUE	FALSE	FALSE	FALSE	TRUE	FALSE	FALSE
Type 2	7	132	No	No	No	No	Yes	Yes	Yes	No	Yes	No	No	No	Yes	Yes	8	Insulin + OAD	TRUE	TRUE	TRUE	FALSE	TRUE	TRUE	FALSE	FALSE
Type 2	8	190	No	No	No	Yes	No	No	No	No	No	Yes	No	No	Previous	Yes	4	OAD	TRUE	FALSE	FALSE	FALSE	FALSE	FALSE	FALSE	FALSE
Type 2	6.5	188	No	No	No	No	No	No	No	No	No	No	Yes	No	Yes	Yes	15	Insulin + OAD	TRUE	FALSE	FALSE	TRUE	FALSE	FALSE	FALSE	FALSE
Type 2	6.4	172	No	No	No	No	No	No	Yes	No	No	No	Yes	No	No	Yes	5	OAD	TRUE	FALSE	FALSE	TRUE	FALSE	FALSE	TRUE	FALSE
Type 2	6.5	255	No	No	No	No	No	No	No	No	No	Yes	No	Yes	No	No	3	OAD	FALSE	FALSE	FALSE	FALSE	FALSE	FALSE	TRUE	FALSE
Type 2	8	261	No	No	No	No	No	No	Yes	No	No	No	No	No	No	No	1	OAD	TRUE	FALSE	FALSE	FALSE	FALSE	FALSE	FALSE	FALSE
Type 2	5.79	180	No	No	No	No	No	No	Yes	No	No	No	No	No	Previous	Previous	3	OAD	TRUE	FALSE	FALSE	FALSE	FALSE	FALSE	FALSE	FALSE
Type 2	7.5	190	Yes	No	No	Yes	No	No	Yes	No	No	Yes	No	Yes	No	No	12	Insulin + OAD	TRUE	FALSE	FALSE	FALSE	TRUE	FALSE	FALSE	FALSE
Type 2	9	214	No	No	No	No	No	No	No	Yes	Yes	Yes	Yes	Yes	Yes	Yes	2	OAD	TRUE	TRUE	FALSE	FALSE	FALSE	FALSE	FALSE	FALSE
Type 2	8	211	Yes	No	No	No	No	No	Yes	No	Yes	Yes	No	No	No	No	4	OAD	FALSE	TRUE	FALSE	FALSE	FALSE	FALSE	FALSE	FALSE
Type 2	6.5	170	No	No	No	No	No	Yes	Yes	No	No	No	No	Yes	No	No	2	OAD	FALSE	FALSE	FALSE	FALSE	FALSE	FALSE	FALSE	TRUE
Type 2	6.5	244	No	No	No	No	No	No	No	No	No	Yes	No	Yes	No	No	3	OAD	FALSE	TRUE	FALSE	FALSE	FALSE	FALSE	FALSE	FALSE
Type 2	7.5	156	No	No	No	No	No	No	No	No	No	No	No	Yes	Yes	Yes	1	OAD	TRUE	FALSE	FALSE	FALSE	FALSE	FALSE	FALSE	FALSE
Type 2	8.59	258	No	No	No	No	No	No	Yes	No	Yes	No	No	Yes	Yes	Yes	1	OAD	TRUE	FALSE	FALSE	FALSE	FALSE	FALSE	FALSE	FALSE
Type 2	9	160	Yes	No	No	No	No	No	Yes	No	No	Yes	No	No	No	No	1	OAD	FALSE	FALSE	FALSE	FALSE	FALSE	FALSE	TRUE	FALSE
Type 2	7.5	190	Yes	No	Yes	No	No	No	No	No	Yes	Yes	No	No	Yes	No	4	OAD	FALSE	FALSE	FALSE	FALSE	FALSE	TRUE	TRUE	FALSE
Type 2	11.19	279	No	No	No	No	No	No	No	No	No	No	Yes	No	No	Yes	1	OAD	TRUE	FALSE	FALSE	FALSE	FALSE	FALSE	FALSE	FALSE
Type 2	6.5	231	Yes	No	No	No	No	No	No	No	No	Yes	No	No	No	Yes	4	OAD	TRUE	FALSE	FALSE	TRUE	FALSE	FALSE	FALSE	FALSE
Type 2	6.29	241	No	Yes	No	No	No	No	No	No	Yes	No	No	No	No	Yes	5	OAD	TRUE	FALSE	FALSE	FALSE	FALSE	FALSE	FALSE	FALSE
Type 2	8	178	No	No	No	Yes	No	No	No	No	No	No	No	No	No	Previous	5	OAD	FALSE	FALSE	FALSE	TRUE	FALSE	FALSE	FALSE	FALSE
Type 2	7.4	166	Yes	No	No	No	No	No	No	No	No	No	No	No	No	No	2	OAD	FALSE	TRUE	FALSE	FALSE	FALSE	FALSE	FALSE	FALSE
Type 2	7.5	199	No	No	No	No	No	No	No	No	No	No	No	No	Yes	Yes	3	OAD	TRUE	FALSE	FALSE	FALSE	FALSE	FALSE	FALSE	FALSE
Type 2	7	138	No	No	No	No	No	No	No	No	Yes	Yes	Yes	Yes	Yes	Yes	5	OAD	TRUE	TRUE	TRUE	TRUE	FALSE	FALSE	FALSE	FALSE
Type 2	8	200	No	No	No	No	No	No	No	No	No	Yes	No	No	Yes	Yes	2	OAD	TRUE	FALSE	FALSE	FALSE	FALSE	FALSE	TRUE	FALSE
Type 2	8.69	191	No	No	Yes	Yes	Yes	Yes	Yes	No	No	Yes	Yes	No	No	Previous	11	OAD	TRUE	FALSE	FALSE	TRUE	FALSE	FALSE	FALSE	FALSE
Type 2	7	188	No	No	No	No	No	No	No	No	No	No	No	No	No	No	6	Insulin + OAD	FALSE	TRUE	FALSE	FALSE	FALSE	FALSE	FALSE	FALSE
Type 2	6.7	247	No	No	No	No	No	Yes	Yes	No	No	No	No	No	Yes	Yes	5	OAD	TRUE	FALSE	FALSE	FALSE	FALSE	FALSE	FALSE	FALSE
Type 2	7	178	No	No	No	Yes	No	No	No	No	No	No	No	No	No	No	3	OAD	TRUE	FALSE	FALSE	FALSE	FALSE	FALSE	FALSE	FALSE
Type 2	9	160	No	No	No	No	No	No	Yes	No	No	Yes	No	No	No	No	2	OAD	FALSE	FALSE	FALSE	TRUE	TRUE	FALSE	FALSE	FALSE
Type 2	7.2	177	Yes	No	No	No	No	No	No	No	No	Yes	No	No	Yes	Yes	3	OAD	TRUE	FALSE	FALSE	FALSE	FALSE	FALSE	FALSE	FALSE
Type 2	8.3	180	No	No	Yes	Yes	No	No	Yes	Yes	Yes	Yes	Yes	No	No	No	15	OAD	TRUE	FALSE	FALSE	FALSE	FALSE	TRUE	FALSE	FALSE
Type 2	8.5	166	No	No	Yes	Yes	No	No	Yes	Yes	No	Yes	Yes	No	Yes	Previous	10	OAD	TRUE	FALSE	FALSE	FALSE	FALSE	TRUE	TRUE	FALSE
Type 2	8.4	149	No	No	Yes	Yes	No	No	No	No	No	Yes	No	No	No	Yes	5	OAD	FALSE	FALSE	FALSE	FALSE	FALSE	TRUE	FALSE	FALSE
Type 2	8.59	263	No	No	No	No	No	No	Yes	No	Yes	No	No	Yes	No	Yes	2	OAD	TRUE	FALSE	FALSE	FALSE	FALSE	TRUE	FALSE	FALSE
Type 2	9	170	No	Yes	No	No	No	No	Yes	No	No	Yes	No	No	No	No	1	OAD	TRUE	FALSE	FALSE	FALSE	FALSE	TRUE	FALSE	FALSE
Type 2	7.2	180	Yes	No	No	No	Yes	No	No	No	No	No	Yes	Yes	No	Yes	8	Insulin + OAD	TRUE	FALSE	FALSE	FALSE	FALSE	FALSE	FALSE	FALSE
Type 2	7	189	No	No	No	Yes	No	No	No	No	No	Yes	No	No	No	No	5	OAD	TRUE	FALSE	FALSE	FALSE	FALSE	FALSE	FALSE	FALSE
Type 2	6.2	178	No	No	No	No	No	No	Yes	No	No	No	No	No	No	Yes	3	OAD	TRUE	FALSE	FALSE	FALSE	FALSE	FALSE	FALSE	FALSE
Type 2	8	178	No	No	No	Yes	No	No	No	No	No	No	No	No	Previous	Previous	7	Insulin + OAD	FALSE	FALSE	FALSE	TRUE	FALSE	FALSE	FALSE	FALSE
Type 2	6.7	210	No	No	No	No	Yes	No	No	No	No	No	Yes	No	No	No	4	OAD	TRUE	FALSE	FALSE	FALSE	FALSE	FALSE	FALSE	FALSE
Type 2	7	189	No	No	No	Yes	No	No	No	No	No	Yes	No	Yes	Yes	Yes	6	OAD	FALSE	TRUE	FALSE	FALSE	FALSE	FALSE	FALSE	FALSE
Type 2	8.3	179	No	No	No	No	No	No	No	Yes	Yes	Yes	No	No	No	No	8	OAD	TRUE	FALSE	FALSE	FALSE	FALSE	TRUE	FALSE	FALSE
Type 2	7	176	No	No	No	No	No	No	No	No	No	No	No	No	No	Previous	4	OAD	FALSE	FALSE	FALSE	TRUE	FALSE	FALSE	FALSE	FALSE
Type 2	10	180	No	No	No	Yes	No	No	No	Yes	No	No	No	Yes	No	Yes	2	OAD	FALSE	FALSE	FALSE	FALSE	FALSE	TRUE	FALSE	FALSE
Type 2	7	177	No	No	No	Yes	No	No	No	No	No	No	No	No	Previous	Previous	2	OAD	TRUE	FALSE	FALSE	FALSE	FALSE	FALSE	FALSE	FALSE
Type 2	7	210	No	No	No	No	No	Yes	Yes	No	No	No	Yes	Yes	Yes	Yes	1	OAD	FALSE	FALSE	FALSE	TRUE	FALSE	FALSE	FALSE	FALSE
Type 2	8	223	No	No	No	No	No	No	Yes	No	Yes	Yes	Yes	Yes	No	No	5	OAD	FALSE	FALSE	FALSE	TRUE	FALSE	FALSE	FALSE	FALSE
Type 2	7.5	190	No	No	No	Yes	No	No	Yes	No	Yes	Yes	No	No	No	Yes	3	OAD	TRUE	FALSE	FALSE	FALSE	FALSE	FALSE	TRUE	FALSE
Type 2	8.9	239	Yes	No	No	Yes	No	Yes	No	No	No	Yes	Yes	No	Yes	Yes	7	OAD	FALSE	FALSE	FALSE	FALSE	FALSE	TRUE	TRUE	FALSE
Type 2	9.5	185	No	No	No	No	No	No	Yes	No	Yes	No	No	Yes	No	No	10	OAD	TRUE	FALSE	FALSE	FALSE	FALSE	TRUE	FALSE	FALSE
Type 2	6.29	178	No	No	No	No	No	No	Yes	No	No	No	No	No	No	No	7	OAD	FALSE	FALSE	FALSE	TRUE	FALSE	FALSE	FALSE	FALSE
Type 2	7.5	0	Yes	Yes	No	No	No	No	No	No	No	Yes	Yes	No	No	No	2	OAD	TRUE	FALSE	FALSE	FALSE	TRUE	FALSE	FALSE	TRUE
Type 2	10	190	Yes	No	No	No	No	No	Yes	No	No	No	No	Yes	Yes	Yes	3	OAD	TRUE	FALSE	FALSE	FALSE	FALSE	TRUE	FALSE	FALSE
Type 2	8	231	No	No	No	No	No	No	No	No	No	No	No	No	Previous	Previous	3	OAD	FALSE	FALSE	FALSE	TRUE	FALSE	FALSE	FALSE	FALSE
Type 2	7	189	No	No	No	No	No	Yes	No	No	No	Yes	No	No	No	No	5	OAD	FALSE	FALSE	FALSE	TRUE	FALSE	FALSE	FALSE	FALSE
Type 2	5.59	190	No	No	No	No	No	No	No	Yes	No	No	Yes	No	No	No	2	OAD	TRUE	FALSE	FALSE	FALSE	FALSE	FALSE	FALSE	FALSE
Type 2	6.5	230	No	No	Yes	No	No	No	No	No	No	Yes	No	No	No	Yes	3	OAD	FALSE	FALSE	FALSE	FALSE	FALSE	FALSE	TRUE	FALSE
Type 2	7	167	No	No	No	No	No	No	Yes	No	No	No	No	No	No	Previous	5	Insulin + OAD	TRUE	FALSE	FALSE	FALSE	FALSE	FALSE	FALSE	FALSE
Type 2	8	233	No	No	No	Yes	No	No	No	No	No	Yes	No	No	Previous	Previous	2	OAD	TRUE	FALSE	FALSE	FALSE	FALSE	FALSE	FALSE	FALSE
Type 2	8.59	184	Yes	Yes	No	No	No	No	Yes	No	No	Yes	Yes	No	No	Previous	10	OAD	TRUE	TRUE	FALSE	TRUE	FALSE	FALSE	FALSE	FALSE
Type 2	8	214	No	No	No	No	No	No	No	Yes	No	Yes	No	No	No	No	4	OAD	TRUE	FALSE	FALSE	FALSE	FALSE	FALSE	FALSE	FALSE
Type 2	8	187	No	No	No	No	No	No	No	No	No	No	No	No	Previous	Yes	3	OAD	FALSE	FALSE	TRUE	FALSE	FALSE	FALSE	FALSE	FALSE
Type 2	7	189	No	No	No	No	No	No	No	No	No	No	No	No	Yes	Previous	4	OAD	TRUE	FALSE	FALSE	FALSE	FALSE	FALSE	FALSE	FALSE
Type 2	7	166	No	No	No	Yes	No	No	No	No	No	Yes	No	No	Previous	Previous	4	OAD	FALSE	TRUE	FALSE	FALSE	FALSE	FALSE	FALSE	FALSE
Type 2	8	211	No	Yes	Yes	No	No	No	No	No	No	No	No	No	No	No	4	OAD	FALSE	FALSE	FALSE	TRUE	FALSE	FALSE	FALSE	FALSE
Type 2	6.5	220	No	Yes	No	No	No	No	No	No	No	No	Yes	No	Previous	Yes	2	OAD	TRUE	FALSE	FALSE	FALSE	FALSE	FALSE	FALSE	FALSE
Type 2	9	190	No	No	No	No	No	No	No	No	No	No	No	No	No	No	12	Insulin + OAD	TRUE	TRUE	FALSE	FALSE	FALSE	FALSE	FALSE	FALSE
Type 2	7	178	No	No	No	Yes	No	No	No	No	No	No	No	No	No	No	5	OAD	TRUE	FALSE	FALSE	FALSE	FALSE	FALSE	FALSE	FALSE
Type 2	8.19	0	No	Yes	No	No	No	No	Yes	No	No	No	Yes	Yes	Yes	No	5	OAD	TRUE	TRUE	FALSE	TRUE	FALSE	FALSE	FALSE	FALSE
Type 2	7.59	230	No	No	No	Yes	No	No	No	No	No	Yes	No	No	No	No	5	Insulin + OAD	TRUE	FALSE	FALSE	FALSE	FALSE	FALSE	FALSE	FALSE
Type 2	6.7	168	No	No	No	No	Yes	Yes	No	No	Yes	No	No	Yes	Yes	Yes	10	OAD	TRUE	FALSE	FALSE	FALSE	FALSE	FALSE	TRUE	FALSE
Type 2	9	199	No	No	No	No	No	No	No	No	No	No	No	No	No	No	1	OAD	FALSE	FALSE	FALSE	FALSE	FALSE	FALSE	FALSE	TRUE
Type 2	8	235	No	No	No	No	No	No	No	No	No	No	Yes	No	No	No	3	OAD	FALSE	FALSE	FALSE	TRUE	FALSE	FALSE	FALSE	FALSE
Type 2	8	178	No	No	No	Yes	No	No	No	No	No	No	No	No	No	Previous	3	OAD	TRUE	FALSE	FALSE	FALSE	FALSE	FALSE	FALSE	FALSE
Type 2	8	222	No	No	No	Yes	No	No	No	No	No	No	No	No	Yes	Yes	5	OAD	FALSE	FALSE	FALSE	FALSE	FALSE	FALSE	FALSE	TRUE
Type 2	7.09	182	No	No	No	No	No	No	No	No	No	No	No	No	Yes	No	1	OAD	TRUE	FALSE	FALSE	FALSE	FALSE	FALSE	FALSE	TRUE
Type 2	7	200	No	No	No	Yes	No	No	No	No	No	Yes	No	No	No	No	6	Insulin + OAD	TRUE	FALSE	FALSE	FALSE	FALSE	FALSE	FALSE	FALSE
Type 2	5	124	No	No	No	No	No	No	No	Yes	No	No	Yes	No	No	No	1	OAD	FALSE	FALSE	FALSE	TRUE	FALSE	FALSE	FALSE	FALSE
Type 2	6	168	No	No	Yes	No	No	Yes	No	No	No	No	Yes	Yes	No	No	8	OAD	TRUE	FALSE	FALSE	FALSE	FALSE	FALSE	TRUE	FALSE
Type 2	5.7	162	No	No	No	No	No	Yes	Yes	No	Yes	Yes	No	No	No	No	7	OAD	FALSE	TRUE	FALSE	FALSE	FALSE	FALSE	TRUE	FALSE
Type 2	7.4	280	No	No	No	Yes	No	No	Yes	No	Yes	Yes	No	No	Yes	Yes	6	Insulin + OAD	FALSE	TRUE	FALSE	TRUE	FALSE	FALSE	FALSE	FALSE
Type 2	6.79	190	No	No	No	No	Yes	No	Yes	No	No	No	No	Yes	No	No	4	OAD	FALSE	FALSE	FALSE	FALSE	FALSE	FALSE	TRUE	FALSE
Type 2	10.3	216	No	No	No	No	No	No	No	No	Yes	Yes	No	No	No	No	15	Insulin + OAD	FALSE	TRUE	FALSE	FALSE	FALSE	TRUE	FALSE	FALSE
Type 2	6	168	No	No	Yes	No	No	Yes	Yes	No	No	No	Yes	Yes	No	Yes	10	OAD	TRUE	FALSE	FALSE	FALSE	FALSE	FALSE	TRUE	FALSE
Type 2	7	200	No	No	No	Yes	No	No	No	No	No	Yes	No	No	No	No	3	OAD	TRUE	FALSE	FALSE	FALSE	FALSE	FALSE	FALSE	FALSE
Type 2	7.2	180	No	No	No	No	No	No	No	No	No	No	No	No	Yes	Previous	6	OAD	TRUE	FALSE	FALSE	TRUE	FALSE	FALSE	FALSE	FALSE
Type 2	8.5	260	No	No	No	No	No	No	Yes	No	No	No	No	No	No	Yes	9	OAD	FALSE	FALSE	FALSE	TRUE	FALSE	FALSE	FALSE	FALSE
Type 2	6.9	250	No	No	No	No	No	No	Yes	No	No	No	No	No	No	No	4	OAD	TRUE	FALSE	FALSE	FALSE	FALSE	FALSE	FALSE	FALSE
Type 2	8	165	No	Yes	Yes	No	No	No	No	No	Yes	No	No	No	Yes	Yes	6	OAD	TRUE	FALSE	FALSE	FALSE	FALSE	FALSE	FALSE	FALSE
Type 2	6	167	No	No	No	No	Yes	No	Yes	Yes	Yes	Yes	No	No	No	No	8	OAD	TRUE	FALSE	FALSE	FALSE	FALSE	FALSE	FALSE	FALSE
Type 2	7.7	231	No	No	No	Yes	No	No	Yes	No	No	Yes	No	Yes	Yes	Yes	8	OAD	TRUE	FALSE	FALSE	FALSE	FALSE	FALSE	FALSE	FALSE
Type 2	8.09	256	Yes	No	No	No	No	No	Yes	No	Yes	No	No	No	Yes	Yes	13	OAD	TRUE	FALSE	FALSE	FALSE	FALSE	FALSE	FALSE	FALSE
Type 2	7	189	No	No	No	Yes	No	No	No	No	No	No	No	No	Yes	Yes	3	OAD	FALSE	FALSE	FALSE	FALSE	TRUE	FALSE	FALSE	FALSE
Type 2	7	178	No	No	No	Yes	No	No	No	No	No	No	No	No	No	No	3	OAD	TRUE	FALSE	FALSE	FALSE	FALSE	FALSE	FALSE	FALSE
Type 2	8.3	0	No	Yes	No	Yes	No	No	Yes	No	No	No	Yes	Yes	Yes	No	3	OAD	TRUE	FALSE	FALSE	TRUE	FALSE	FALSE	FALSE	FALSE
Type 2	7.2	255	No	No	No	No	Yes	No	Yes	No	No	No	Yes	Yes	No	Yes	11	OAD	FALSE	TRUE	FALSE	FALSE	FALSE	FALSE	FALSE	FALSE
Type 2	6	168	No	No	No	No	No	No	No	No	No	No	No	No	Yes	Yes	11	OAD	TRUE	FALSE	FALSE	FALSE	FALSE	FALSE	TRUE	FALSE
Type 2	7.79	190	No	No	No	No	No	No	Yes	No	No	No	Yes	Yes	No	Yes	12	OAD	FALSE	FALSE	FALSE	FALSE	FALSE	FALSE	TRUE	FALSE
Type 2	7	167	No	No	Yes	Yes	No	No	No	No	No	Yes	No	No	No	Previous	2	OAD	TRUE	FALSE	FALSE	FALSE	FALSE	FALSE	FALSE	FALSE
Type 2	9.19	0	No	No	No	No	No	Yes	Yes	No	No	No	Yes	Yes	No	No	3	Insulin + OAD	FALSE	TRUE	FALSE	TRUE	FALSE	FALSE	FALSE	FALSE
Type 2	8.19	0	No	No	No	No	No	No	Yes	No	No	Yes	Yes	No	No	No	2	OAD	FALSE	FALSE	FALSE	TRUE	FALSE	FALSE	FALSE	FALSE
Type 2	6	166	No	No	No	Yes	Yes	No	No	No	No	No	Yes	No	No	No	1	OAD	FALSE	TRUE	FALSE	FALSE	FALSE	FALSE	FALSE	FALSE
Type 2	8.5	0	No	No	No	Yes	No	No	No	No	No	No	No	Yes	No	No	2	OAD	FALSE	FALSE	FALSE	TRUE	TRUE	FALSE	FALSE	FALSE
Type 2	8.59	0	No	No	No	No	Yes	No	Yes	Yes	No	No	Yes	No	Previous	No	7	OAD	FALSE	FALSE	FALSE	TRUE	FALSE	FALSE	FALSE	FALSE
Type 2	8.5	192	No	No	No	No	No	No	Yes	No	Yes	No	No	Yes	No	No	10	OAD	FALSE	FALSE	FALSE	FALSE	FALSE	TRUE	FALSE	FALSE
Type 2	6.79	168	Yes	No	No	No	No	No	Yes	Yes	No	No	Yes	No	Yes	Previous	1	OAD	FALSE	FALSE	FALSE	TRUE	TRUE	FALSE	FALSE	FALSE
Type 2	6.5	190	No	No	No	Yes	No	No	Yes	No	Yes	No	Yes	No	No	No	6	OAD	TRUE	TRUE	FALSE	TRUE	FALSE	FALSE	TRUE	FALSE
Type 2	8	250	No	No	No	Yes	No	No	No	No	No	Yes	No	No	No	No	4	OAD	TRUE	FALSE	FALSE	FALSE	FALSE	FALSE	FALSE	FALSE
Type 2	9	208	Yes	No	No	No	No	No	No	Yes	No	Yes	No	No	Yes	No	3	OAD	FALSE	FALSE	FALSE	FALSE	TRUE	FALSE	FALSE	FALSE
Type 2	8	177	No	Yes	No	Yes	No	No	No	No	No	No	Yes	No	Yes	No	3	OAD	FALSE	FALSE	FALSE	TRUE	FALSE	FALSE	FALSE	FALSE
Type 2	6	160	No	No	No	Yes	Yes	No	No	No	Yes	No	Yes	No	No	No	1	Insulin + OAD	FALSE	TRUE	FALSE	FALSE	FALSE	FALSE	FALSE	FALSE
Type 2	7	190	No	No	No	Yes	No	No	No	No	No	No	No	No	No	Yes	5	OAD	TRUE	FALSE	FALSE	FALSE	FALSE	FALSE	FALSE	FALSE
Type 2	7.2	192	No	No	No	No	No	No	No	No	No	No	No	No	No	No	1	OAD	FALSE	TRUE	FALSE	FALSE	FALSE	FALSE	FALSE	TRUE
Type 2	7.2	182	Yes	No	No	Yes	Yes	No	No	Yes	Yes	No	No	Yes	Yes	Yes	9	OAD	FALSE	FALSE	FALSE	TRUE	TRUE	FALSE	FALSE	FALSE
Type 2	5	231	Yes	No	No	Yes	No	No	Yes	No	No	No	No	No	No	No	2	Insulin + OAD	TRUE	FALSE	FALSE	FALSE	FALSE	FALSE	TRUE	FALSE
Type 2	8.5	200	No	No	No	Yes	No	No	No	No	No	No	No	No	Yes	Previous	5	OAD	TRUE	FALSE	FALSE	FALSE	FALSE	FALSE	FALSE	FALSE
Type 2	7	155	No	No	Yes	Yes	No	No	No	No	No	No	No	No	No	Previous	2	OAD	TRUE	FALSE	FALSE	FALSE	FALSE	FALSE	FALSE	FALSE
Type 2	7	177	No	Yes	No	No	No	No	Yes	No	No	No	Yes	Yes	Yes	No	5	OAD	TRUE	FALSE	FALSE	TRUE	FALSE	FALSE	FALSE	FALSE
Type 2	6.7	211	No	No	No	Yes	Yes	No	Yes	No	Yes	Yes	No	No	No	No	9	OAD	TRUE	TRUE	FALSE	FALSE	FALSE	FALSE	TRUE	FALSE
Type 2	6.5	180	No	No	No	Yes	No	No	Yes	No	No	Yes	No	No	Yes	Yes	3	OAD	TRUE	FALSE	FALSE	FALSE	FALSE	FALSE	FALSE	FALSE
Type 2	8.09	267	No	No	No	No	No	No	Yes	No	Yes	No	Yes	No	Yes	Yes	11	OAD	FALSE	TRUE	FALSE	FALSE	FALSE	FALSE	FALSE	TRUE
Type 2	7.5	220	No	No	No	No	No	No	Yes	No	Yes	No	No	No	No	No	7	OAD	TRUE	FALSE	FALSE	FALSE	FALSE	FALSE	FALSE	FALSE
Type 2	7.09	174	No	No	Yes	Yes	No	No	Yes	Yes	No	No	Yes	No	No	Previous	2	Insulin + OAD	TRUE	FALSE	TRUE	FALSE	FALSE	FALSE	FALSE	FALSE
Type 2	7.9	0	No	No	No	No	No	No	No	Yes	Yes	Yes	No	No	Yes	Yes	2	OAD	FALSE	FALSE	FALSE	FALSE	FALSE	FALSE	TRUE	FALSE
Type 2	9	180	No	No	No	No	No	No	No	No	No	No	No	Yes	No	No	12	OAD	TRUE	FALSE	FALSE	TRUE	FALSE	FALSE	FALSE	FALSE
Type 2	8.09	241	No	No	No	No	No	No	Yes	No	No	Yes	Yes	No	No	Yes	12	OAD	TRUE	FALSE	FALSE	FALSE	FALSE	FALSE	FALSE	FALSE
Type 2	8	148	No	Yes	No	No	No	No	No	Yes	No	No	No	No	No	No	1	OAD	FALSE	FALSE	FALSE	FALSE	FALSE	FALSE	FALSE	TRUE
Type 2	9	190	No	No	No	No	No	No	No	No	No	No	No	No	No	No	15	Insulin + OAD	TRUE	FALSE	FALSE	TRUE	TRUE	FALSE	FALSE	FALSE
Type 2	6.79	189	No	No	No	Yes	No	No	Yes	No	Yes	No	No	No	Yes	Yes	8	OAD	TRUE	TRUE	FALSE	FALSE	FALSE	FALSE	FALSE	FALSE
Type 2	9	180	Yes	No	No	No	No	No	No	No	No	Yes	No	No	No	No	1	OAD	TRUE	FALSE	FALSE	FALSE	FALSE	FALSE	FALSE	FALSE
Type 2	10	165	No	No	No	No	No	No	Yes	No	No	No	No	No	No	No	10	Insulin + OAD	TRUE	FALSE	FALSE	FALSE	FALSE	FALSE	FALSE	FALSE
Type 2	7.59	166	No	No	No	No	No	No	No	No	No	No	No	No	No	No	4	OAD	TRUE	FALSE	FALSE	FALSE	FALSE	FALSE	FALSE	FALSE
Type 2	7.59	199	No	No	No	No	No	No	No	No	No	Yes	No	No	Yes	Yes	5	OAD	FALSE	FALSE	FALSE	TRUE	FALSE	FALSE	FALSE	FALSE
Type 2	6	77	Yes	Yes	No	No	No	No	No	No	Yes	Yes	No	No	No	Previous	10	OAD	TRUE	FALSE	FALSE	FALSE	FALSE	FALSE	FALSE	TRUE
Type 2	7.4	156	No	No	Yes	No	No	No	No	No	No	Yes	No	No	No	Yes	8	OAD	FALSE	FALSE	FALSE	TRUE	FALSE	FALSE	FALSE	FALSE
Type 2	8.59	156	No	No	No	No	No	No	No	No	No	No	No	No	Previous	Previous	3	Insulin + OAD	FALSE	FALSE	TRUE	FALSE	FALSE	FALSE	FALSE	FALSE
Type 2	8.8	158	No	No	No	No	No	No	Yes	No	No	No	No	No	Yes	No	2	Insulin + OAD	FALSE	FALSE	FALSE	FALSE	FALSE	FALSE	TRUE	FALSE
Type 2	8.3	152	Yes	No	No	No	No	No	No	No	No	No	No	No	No	Yes	4	Insulin + OAD	FALSE	FALSE	FALSE	TRUE	FALSE	FALSE	FALSE	FALSE
Type 2	8.09	210	Yes	No	No	No	No	No	No	No	No	No	No	No	Yes	Yes	4	OAD	TRUE	FALSE	FALSE	FALSE	FALSE	FALSE	FALSE	FALSE
Type 2	8.09	210	No	No	No	No	No	No	No	No	No	No	No	Yes	Yes	Yes	4	Insulin + OAD	TRUE	FALSE	FALSE	FALSE	FALSE	FALSE	FALSE	FALSE
Type 2	8.5	156	Yes	No	No	No	No	No	No	No	No	No	No	No	Yes	Previous	1	Insulin + OAD	FALSE	FALSE	FALSE	TRUE	FALSE	FALSE	FALSE	FALSE
Type 2	7.29	183	No	No	No	No	No	No	Yes	No	Yes	Yes	Yes	Yes	No	No	2	OAD	TRUE	FALSE	FALSE	FALSE	TRUE	TRUE	TRUE	FALSE
Type 2	7	208	No	No	No	Yes	Yes	No	No	No	No	No	Yes	Yes	Yes	No	9	OAD	TRUE	TRUE	FALSE	FALSE	TRUE	FALSE	TRUE	FALSE
Type 2	6.9	247	No	No	No	No	No	No	Yes	No	No	Yes	Yes	No	Yes	Yes	7	OAD	TRUE	TRUE	TRUE	FALSE	FALSE	FALSE	FALSE	FALSE
Type 2	7.2	270	No	No	No	No	Yes	No	Yes	No	Yes	No	No	No	No	No	6	OAD	FALSE	FALSE	FALSE	TRUE	FALSE	FALSE	FALSE	FALSE
Type 2	8.09	230	No	No	No	Yes	No	No	Yes	Yes	No	No	Yes	No	No	No	4	OAD	TRUE	FALSE	FALSE	FALSE	TRUE	FALSE	FALSE	FALSE
Type 2	7.4	189	No	No	No	No	No	No	No	Yes	Yes	No	Yes	Yes	No	No	4	Insulin + OAD	FALSE	FALSE	TRUE	TRUE	TRUE	FALSE	FALSE	FALSE
Type 2	8.59	192	No	No	No	No	No	No	Yes	No	Yes	No	No	Yes	No	No	2	OAD	FALSE	FALSE	FALSE	FALSE	FALSE	FALSE	FALSE	TRUE
Type 2	7.29	191	No	No	No	No	No	No	No	Yes	Yes	Yes	Yes	Yes	No	No	3	OAD	TRUE	TRUE	FALSE	TRUE	TRUE	FALSE	FALSE	FALSE
Type 2	7.29	193	No	No	No	No	No	No	Yes	No	Yes	Yes	Yes	Yes	No	No	2	OAD	FALSE	TRUE	FALSE	TRUE	TRUE	FALSE	TRUE	FALSE
Type 2	7	160	No	No	No	No	No	No	No	No	No	No	No	Yes	Yes	No	2	OAD	TRUE	FALSE	FALSE	FALSE	FALSE	FALSE	FALSE	FALSE
Type 2	7	136	No	No	No	No	Yes	Yes	No	No	No	Yes	No	No	No	No	2	OAD	TRUE	FALSE	FALSE	FALSE	FALSE	FALSE	FALSE	FALSE
Type 2	7	188	No	No	No	No	No	No	No	No	No	No	No	No	No	No	3	OAD	FALSE	FALSE	FALSE	TRUE	TRUE	FALSE	FALSE	FALSE
Type 2	6	150	No	No	No	No	No	No	No	No	No	No	Yes	No	No	No	3	OAD	FALSE	TRUE	FALSE	FALSE	FALSE	FALSE	FALSE	FALSE
Type 2	7	120	No	No	No	Yes	No	No	No	No	No	No	No	No	Yes	Yes	3	OAD	TRUE	FALSE	FALSE	TRUE	FALSE	FALSE	FALSE	FALSE
Type 2	9	200	No	No	No	No	Yes	No	Yes	No	Yes	Yes	No	No	Yes	No	6	OAD	FALSE	TRUE	FALSE	FALSE	TRUE	FALSE	FALSE	FALSE
Type 2	8	210	No	No	No	Yes	No	No	No	No	No	No	No	No	No	No	6	OAD	FALSE	FALSE	FALSE	TRUE	FALSE	FALSE	FALSE	FALSE
Type 2	6.9	190	Yes	No	No	No	No	No	Yes	No	Yes	No	No	No	Yes	Yes	6	OAD	FALSE	FALSE	FALSE	TRUE	FALSE	FALSE	TRUE	FALSE
Type 2	6	150	No	Yes	No	Yes	No	No	No	No	No	No	No	No	No	No	7	OAD	FALSE	TRUE	FALSE	TRUE	FALSE	FALSE	FALSE	FALSE
Type 2	7.7	240	No	No	No	Yes	No	No	Yes	Yes	Yes	No	No	No	Yes	Yes	3	OAD	TRUE	FALSE	FALSE	TRUE	FALSE	FALSE	FALSE	FALSE
Type 2	8.59	127	No	No	No	No	No	No	Yes	No	No	Yes	No	No	Yes	No	1	OAD	FALSE	TRUE	FALSE	FALSE	FALSE	FALSE	FALSE	TRUE
Type 2	7.29	188	No	No	No	No	No	No	Yes	Yes	Yes	Yes	Yes	Yes	No	No	1	OAD	TRUE	FALSE	FALSE	TRUE	TRUE	FALSE	TRUE	FALSE
Type 2	6.2	116	No	No	Yes	No	No	No	No	No	Yes	Yes	Yes	Yes	No	No	5	OAD	TRUE	TRUE	FALSE	FALSE	FALSE	TRUE	FALSE	FALSE
Type 2	5	130	No	No	No	No	No	No	No	No	No	No	No	No	No	Yes	2	OAD	FALSE	FALSE	FALSE	TRUE	FALSE	FALSE	FALSE	FALSE
Type 2	8.69	143	No	No	No	No	No	No	No	No	Yes	Yes	No	No	No	Previous	1	OAD	FALSE	TRUE	FALSE	FALSE	FALSE	FALSE	FALSE	TRUE
Type 2	8.09	192	No	No	No	No	Yes	Yes	Yes	No	No	Yes	No	Yes	No	Yes	3	OAD	TRUE	FALSE	FALSE	TRUE	TRUE	FALSE	FALSE	FALSE
Type 2	5.9	115	No	No	No	No	No	No	No	No	Yes	No	Yes	No	Previous	Previous	2	OAD	TRUE	TRUE	FALSE	FALSE	FALSE	FALSE	FALSE	FALSE
Type 2	8	0	No	No	No	No	No	No	No	No	No	Yes	No	No	Previous	Previous	2	OAD	FALSE	FALSE	FALSE	TRUE	FALSE	FALSE	FALSE	FALSE
Type 2	8.3	199	No	Yes	No	No	No	No	No	No	Yes	No	No	No	No	No	6	OAD	FALSE	TRUE	FALSE	FALSE	FALSE	FALSE	FALSE	FALSE
Type 2	7	170	No	Yes	No	Yes	No	No	No	No	No	No	No	No	No	No	5	OAD	TRUE	FALSE	FALSE	TRUE	FALSE	FALSE	FALSE	FALSE
Type 2	8	145	No	No	No	No	No	Yes	No	No	No	Yes	No	No	Yes	Yes	6	OAD	TRUE	FALSE	FALSE	FALSE	FALSE	FALSE	FALSE	FALSE
Type 2	7	123	Yes	No	No	No	No	No	Yes	No	No	No	No	Yes	Previous	Yes	3	OAD	FALSE	TRUE	FALSE	FALSE	FALSE	FALSE	FALSE	FALSE
Type 2	9.3	204	No	No	No	No	No	Yes	Yes	No	Yes	Yes	Yes	Yes	No	No	5	Insulin + OAD	TRUE	TRUE	FALSE	TRUE	TRUE	FALSE	TRUE	FALSE
Type 2	8.19	182	No	No	No	No	Yes	No	Yes	No	Yes	No	Yes	Yes	Yes	Yes	3	OAD	TRUE	FALSE	FALSE	TRUE	TRUE	FALSE	TRUE	FALSE
Type 2	7.7	201	No	No	No	No	No	No	Yes	Yes	Yes	Yes	Yes	Yes	No	No	2	OAD	TRUE	FALSE	FALSE	TRUE	TRUE	FALSE	TRUE	FALSE
Type 2	7.2	182	No	No	Yes	No	No	No	Yes	No	Yes	Yes	Yes	No	Yes	No	5	Insulin + OAD	TRUE	FALSE	FALSE	TRUE	FALSE	FALSE	TRUE	FALSE
Type 2	7	177	No	No	No	No	No	No	No	No	No	No	No	No	No	Yes	5	OAD	FALSE	FALSE	FALSE	FALSE	FALSE	TRUE	FALSE	FALSE
Type 2	7.29	184	Yes	No	No	No	No	Yes	No	No	No	No	No	Yes	No	No	4	OAD	TRUE	FALSE	FALSE	FALSE	FALSE	FALSE	FALSE	FALSE
Type 2	7	170	No	Yes	No	Yes	No	No	No	No	No	No	No	No	No	Yes	6	OAD	TRUE	FALSE	TRUE	FALSE	FALSE	FALSE	FALSE	FALSE
Type 2	7.79	236	No	Yes	No	No	No	Yes	Yes	No	No	No	No	Yes	No	No	4	Insulin + OAD	FALSE	FALSE	TRUE	FALSE	FALSE	FALSE	FALSE	FALSE
Type 2	6.2	118	No	No	No	No	No	No	No	No	Yes	Yes	Yes	Yes	Previous	Previous	8	OAD	TRUE	TRUE	FALSE	FALSE	FALSE	FALSE	FALSE	FALSE
Type 2	6.79	188	No	No	No	No	No	No	Yes	No	No	No	No	No	Yes	No	4	OAD	TRUE	FALSE	FALSE	FALSE	FALSE	FALSE	FALSE	FALSE
Type 2	7.79	230	No	No	No	Yes	Yes	No	No	No	No	No	Yes	Yes	Yes	No	3	OAD	TRUE	FALSE	FALSE	FALSE	TRUE	FALSE	FALSE	FALSE
Type 2	9	122	No	No	No	Yes	No	No	Yes	No	No	No	No	No	No	No	5	OAD	FALSE	FALSE	FALSE	TRUE	FALSE	FALSE	FALSE	FALSE
Type 2	8	231	Yes	No	No	No	No	No	No	No	No	Yes	No	Yes	No	No	7	OAD	TRUE	FALSE	FALSE	FALSE	FALSE	FALSE	FALSE	FALSE
Type 2	8.69	210	No	No	No	Yes	No	No	Yes	No	No	No	No	Yes	No	No	3	OAD	FALSE	FALSE	FALSE	TRUE	FALSE	FALSE	FALSE	TRUE
Type 2	7	269	No	No	No	Yes	No	No	Yes	No	No	Yes	Yes	No	Previous	Previous	6	OAD	TRUE	TRUE	FALSE	FALSE	FALSE	FALSE	TRUE	FALSE
Type 2	6.79	210	No	No	No	No	No	No	No	No	No	No	Yes	No	No	No	6	Insulin + OAD	TRUE	FALSE	FALSE	FALSE	FALSE	FALSE	FALSE	FALSE
Type 2	7	178	No	No	No	Yes	No	No	No	No	No	No	No	No	Yes	Yes	8	OAD	TRUE	FALSE	FALSE	TRUE	FALSE	FALSE	FALSE	FALSE
Type 2	7.29	180	No	No	No	Yes	No	No	No	No	No	No	No	No	No	No	8	OAD	TRUE	FALSE	FALSE	FALSE	FALSE	FALSE	FALSE	FALSE
Type 2	6.5	115	No	No	No	No	No	No	No	No	Yes	Yes	Yes	Yes	Previous	Previous	7	OAD	TRUE	TRUE	TRUE	FALSE	FALSE	TRUE	FALSE	FALSE
Type 2	6	117	No	No	No	No	No	No	No	No	Yes	Yes	Yes	Yes	Previous	Previous	6	OAD	TRUE	TRUE	FALSE	FALSE	FALSE	FALSE	FALSE	FALSE
Type 2	8.3	173	No	No	Yes	No	No	Yes	No	No	No	No	No	Yes	Yes	Yes	7	OAD	FALSE	FALSE	FALSE	FALSE	TRUE	FALSE	FALSE	FALSE
Type 2	6.7	172	No	No	No	No	No	No	Yes	No	No	No	No	No	No	No	3	OAD	TRUE	FALSE	FALSE	FALSE	FALSE	FALSE	FALSE	FALSE
Type 2	8	200	No	No	No	No	No	No	No	No	No	Yes	No	No	Yes	No	6	OAD	TRUE	FALSE	FALSE	FALSE	FALSE	FALSE	FALSE	FALSE
Type 2	7	209	No	No	No	No	No	No	No	No	No	No	No	No	No	No	5	OAD	TRUE	TRUE	FALSE	FALSE	TRUE	FALSE	TRUE	FALSE
Type 2	9	242	No	No	No	Yes	No	No	No	No	No	Yes	No	No	No	Yes	7	OAD	FALSE	FALSE	FALSE	FALSE	FALSE	FALSE	TRUE	FALSE
Type 2	6.09	117	No	No	No	No	No	No	No	No	No	Yes	Yes	Yes	No	Previous	8	OAD	FALSE	TRUE	FALSE	FALSE	FALSE	TRUE	FALSE	FALSE
Type 2	7.9	199	No	No	No	No	Yes	No	Yes	No	Yes	Yes	Yes	Yes	No	No	3	OAD	TRUE	FALSE	FALSE	TRUE	TRUE	FALSE	TRUE	FALSE
Type 2	6.9	201	No	Yes	No	No	No	No	Yes	No	Yes	Yes	Yes	Yes	No	No	4	Insulin + OAD	TRUE	FALSE	FALSE	TRUE	TRUE	FALSE	TRUE	FALSE
Type 2	7	177	No	No	No	No	No	Yes	No	No	No	No	No	No	No	No	4	OAD	TRUE	TRUE	FALSE	FALSE	TRUE	FALSE	FALSE	FALSE
Type 2	8	190	No	No	No	No	No	No	No	No	No	No	No	No	Yes	Yes	8	OAD	FALSE	FALSE	TRUE	FALSE	FALSE	FALSE	FALSE	FALSE
Type 2	7	178	No	No	No	No	No	No	No	No	No	Yes	No	No	No	Yes	3	OAD	FALSE	TRUE	FALSE	FALSE	FALSE	FALSE	FALSE	FALSE
Type 2	6.79	201	No	No	No	No	Yes	No	Yes	No	No	No	Yes	No	Yes	No	4	OAD	FALSE	FALSE	FALSE	FALSE	FALSE	FALSE	TRUE	FALSE
Type 2	6.79	210	No	No	No	No	No	No	No	No	No	No	Yes	No	Yes	Yes	6	Insulin + OAD	TRUE	FALSE	FALSE	FALSE	FALSE	FALSE	FALSE	FALSE
Type 2	8	200	No	Yes	No	Yes	No	No	No	No	No	No	No	No	No	Yes	7	OAD	TRUE	FALSE	FALSE	TRUE	FALSE	FALSE	FALSE	FALSE
Type 2	8.8	210	No	No	No	No	No	No	Yes	No	Yes	Yes	Yes	Yes	No	No	4	OAD	TRUE	FALSE	TRUE	TRUE	FALSE	FALSE	FALSE	FALSE
Type 2	5.29	200	No	No	No	No	No	No	No	No	Yes	No	No	No	No	No	3	OAD	FALSE	TRUE	FALSE	FALSE	FALSE	FALSE	FALSE	FALSE
Type 2	8	222	No	No	No	No	No	No	No	No	No	No	No	No	Yes	No	6	OAD	TRUE	TRUE	FALSE	TRUE	FALSE	FALSE	FALSE	FALSE
Type 2	7	178	No	Yes	No	No	No	No	No	No	No	No	No	No	No	No	4	OAD	TRUE	FALSE	TRUE	TRUE	FALSE	FALSE	FALSE	FALSE
Type 2	7	178	No	No	No	No	No	No	No	No	No	No	No	No	Yes	Yes	9	OAD	FALSE	FALSE	TRUE	TRUE	FALSE	FALSE	FALSE	FALSE
Type 2	6.79	210	No	No	No	No	No	No	No	No	No	No	Yes	No	No	No	4	Insulin + OAD	TRUE	FALSE	FALSE	FALSE	FALSE	FALSE	FALSE	FALSE
Type 2	7	180	No	Yes	No	Yes	No	No	No	No	No	No	No	No	No	No	5	OAD	FALSE	FALSE	FALSE	TRUE	FALSE	FALSE	FALSE	FALSE
Type 2	6.2	117	No	No	No	No	No	No	No	No	Yes	Yes	Yes	Yes	No	No	2	OAD	TRUE	TRUE	FALSE	FALSE	FALSE	TRUE	FALSE	FALSE
Type 2	7	135	Yes	No	No	No	No	No	No	No	No	No	No	Yes	No	No	4	OAD	FALSE	FALSE	FALSE	TRUE	FALSE	FALSE	FALSE	FALSE
Type 2	9	180	No	No	No	No	No	No	No	No	No	No	No	No	Yes	Yes	3	OAD	TRUE	TRUE	FALSE	FALSE	TRUE	FALSE	FALSE	FALSE
Type 2	6.2	118	No	No	No	No	No	No	No	No	Yes	No	Yes	No	No	Previous	2	OAD	TRUE	TRUE	FALSE	FALSE	FALSE	FALSE	FALSE	FALSE
Type 2	7.79	240	No	No	No	Yes	No	Yes	Yes	No	No	No	No	Yes	No	Yes	3	OAD	TRUE	FALSE	TRUE	FALSE	FALSE	FALSE	FALSE	FALSE
Type 2	8	143	No	Yes	No	No	No	No	Yes	No	No	No	No	No	Previous	No	7	OAD	FALSE	FALSE	FALSE	FALSE	FALSE	FALSE	TRUE	FALSE
Type 2	9	140	No	Yes	No	No	No	No	No	No	Yes	Yes	No	No	No	No	5	OAD	FALSE	TRUE	TRUE	TRUE	FALSE	FALSE	FALSE	FALSE
Type 2	7.7	172	No	Yes	No	No	No	Yes	Yes	No	No	No	Yes	Yes	Yes	Yes	5	Insulin + OAD	TRUE	FALSE	FALSE	TRUE	TRUE	FALSE	FALSE	FALSE
Type 2	7.5	189	No	No	No	No	No	No	Yes	Yes	Yes	No	Yes	Yes	No	No	4	Insulin + OAD	FALSE	FALSE	TRUE	TRUE	TRUE	FALSE	TRUE	FALSE
Type 2	6	9	Yes	Yes	No	No	No	No	Yes	No	No	No	No	Yes	No	No	4	OAD	FALSE	FALSE	TRUE	TRUE	FALSE	FALSE	FALSE	FALSE
Type 2	6.5	215	No	No	No	No	No	No	Yes	No	No	Yes	No	No	No	No	5	OAD	FALSE	TRUE	FALSE	FALSE	FALSE	FALSE	FALSE	FALSE
Type 2	6	199	No	No	No	No	No	No	Yes	No	No	Yes	No	No	Yes	No	4	OAD	TRUE	FALSE	FALSE	FALSE	FALSE	FALSE	FALSE	FALSE
Type 2	8	140	No	No	No	No	No	No	Yes	No	No	Yes	No	No	No	No	6	OAD	TRUE	TRUE	FALSE	TRUE	FALSE	FALSE	FALSE	FALSE
Type 2	8.09	240	No	No	No	Yes	No	No	Yes	Yes	No	No	Yes	No	Yes	No	3	OAD	TRUE	FALSE	FALSE	FALSE	FALSE	FALSE	FALSE	FALSE
Type 2	6.29	211	No	No	No	No	No	No	No	No	No	Yes	No	Yes	No	No	4	OAD	TRUE	FALSE	TRUE	FALSE	FALSE	FALSE	FALSE	FALSE
Type 2	6.29	119	No	No	No	No	No	No	No	No	Yes	Yes	Yes	Yes	Previous	Previous	4	OAD	TRUE	TRUE	FALSE	FALSE	FALSE	TRUE	FALSE	FALSE
Type 2	8.3	255	No	No	No	No	No	No	No	No	No	No	No	Yes	No	No	3	OAD	TRUE	FALSE	FALSE	FALSE	FALSE	FALSE	FALSE	FALSE
Type 2	6.7	184	No	No	No	No	No	No	Yes	No	No	No	No	No	No	No	2	OAD	FALSE	FALSE	FALSE	FALSE	FALSE	FALSE	TRUE	FALSE
Type 2	9	200	No	No	No	No	No	No	No	No	No	No	No	No	Yes	Yes	2	OAD	FALSE	TRUE	FALSE	FALSE	TRUE	FALSE	FALSE	FALSE
Type 2	7.29	193	No	Yes	No	No	No	Yes	Yes	No	Yes	No	Yes	Yes	No	No	3	OAD	TRUE	FALSE	FALSE	TRUE	TRUE	FALSE	FALSE	FALSE
Type 2	7.79	201	No	No	No	No	Yes	No	Yes	Yes	Yes	Yes	Yes	Yes	No	No	4	Insulin + OAD	TRUE	TRUE	TRUE	TRUE	TRUE	FALSE	FALSE	FALSE
Type 2	5	172	No	No	Yes	No	No	No	No	No	No	Yes	No	No	No	No	9	OAD	FALSE	TRUE	FALSE	FALSE	FALSE	FALSE	FALSE	FALSE
Type 2	7.5	204	No	No	No	No	No	No	No	Yes	No	Yes	Yes	No	Yes	No	1	OAD	FALSE	FALSE	FALSE	FALSE	FALSE	TRUE	FALSE	FALSE
Type 2	8.5	175	No	Yes	No	No	No	No	Yes	No	No	No	No	No	Yes	No	4	OAD	FALSE	FALSE	FALSE	TRUE	TRUE	FALSE	FALSE	FALSE
Type 2	8.3	210	No	No	No	No	No	No	No	No	No	No	No	No	No	No	6	OAD	TRUE	FALSE	FALSE	FALSE	FALSE	FALSE	FALSE	FALSE
Type 2	5	6	Yes	No	No	No	No	No	Yes	No	Yes	Yes	No	No	No	No	4	OAD	FALSE	TRUE	FALSE	TRUE	FALSE	FALSE	FALSE	FALSE
Type 2	6.4	211	No	No	No	No	No	Yes	Yes	No	Yes	No	No	No	Previous	Previous	4	OAD	TRUE	TRUE	FALSE	FALSE	FALSE	FALSE	TRUE	FALSE
Type 2	7.59	233	No	No	No	No	No	No	Yes	No	No	No	No	No	No	No	3	OAD	TRUE	FALSE	FALSE	FALSE	FALSE	FALSE	FALSE	FALSE
Type 2	6.9	241	No	No	No	No	No	No	No	No	No	No	Yes	No	No	No	4	OAD	TRUE	FALSE	FALSE	FALSE	FALSE	FALSE	FALSE	FALSE
Type 2	7.5	220	No	No	No	Yes	No	No	Yes	Yes	No	No	Yes	No	No	No	3	OAD	TRUE	FALSE	FALSE	FALSE	FALSE	FALSE	FALSE	FALSE
Type 2	5	6	No	Yes	No	No	Yes	No	No	Yes	Yes	No	No	No	No	No	3	OAD	TRUE	FALSE	TRUE	FALSE	FALSE	FALSE	FALSE	FALSE
Type 2	7.7	211	No	No	No	No	Yes	No	No	No	No	Yes	No	No	No	No	6	Insulin + OAD	FALSE	TRUE	FALSE	FALSE	FALSE	FALSE	TRUE	FALSE
Type 2	6	132	Yes	No	No	No	No	No	No	No	Yes	Yes	No	No	No	Yes	7	OAD	FALSE	FALSE	FALSE	FALSE	FALSE	FALSE	TRUE	FALSE
Type 2	6.2	115	No	No	Yes	No	No	No	No	No	Yes	Yes	Yes	No	No	Previous	5	OAD	TRUE	FALSE	FALSE	FALSE	FALSE	TRUE	FALSE	FALSE
Type 2	7.59	210	No	No	No	Yes	No	No	No	No	No	Yes	Yes	No	No	Yes	1	OAD	FALSE	FALSE	FALSE	FALSE	TRUE	FALSE	FALSE	FALSE
Type 2	9	140	Yes	No	No	No	No	No	Yes	No	No	No	Yes	No	Previous	Previous	8	OAD	TRUE	TRUE	TRUE	TRUE	FALSE	FALSE	FALSE	FALSE
Type 2	10	140	Yes	No	No	No	No	No	No	No	Yes	No	No	No	Previous	No	7	OAD	TRUE	TRUE	TRUE	TRUE	FALSE	FALSE	FALSE	FALSE
Type 2	12	140	No	No	No	No	No	No	Yes	No	No	No	Yes	No	Previous	Previous	10	OAD	TRUE	TRUE	TRUE	TRUE	FALSE	FALSE	FALSE	FALSE
Type 2	6.59	183	No	No	No	No	No	No	Yes	Yes	Yes	No	No	Yes	Yes	Previous	5	OAD	TRUE	TRUE	FALSE	FALSE	FALSE	FALSE	TRUE	FALSE
Type 2	7.5	208	No	No	No	No	No	No	Yes	No	No	Yes	No	No	No	No	1	OAD	FALSE	FALSE	TRUE	FALSE	FALSE	FALSE	FALSE	FALSE
Type 2	6.59	198	No	No	No	No	No	No	Yes	Yes	No	No	Yes	No	No	No	8	OAD	TRUE	TRUE	FALSE	FALSE	TRUE	FALSE	TRUE	FALSE
Type 2	7.59	265	No	No	No	No	No	No	No	No	No	No	Yes	No	No	No	6	OAD	TRUE	FALSE	FALSE	FALSE	FALSE	FALSE	FALSE	FALSE
Type 2	8	180	No	No	No	No	No	No	No	No	No	No	No	No	No	No	4	OAD	TRUE	FALSE	FALSE	FALSE	TRUE	FALSE	FALSE	FALSE
Type 2	8.19	193	No	No	Yes	No	No	No	Yes	No	Yes	No	Yes	Yes	No	No	1	OAD	TRUE	FALSE	FALSE	TRUE	TRUE	FALSE	FALSE	FALSE
Type 2	6.79	210	No	No	No	No	No	No	Yes	No	No	No	No	No	No	No	15	Insulin + OAD	TRUE	FALSE	TRUE	TRUE	FALSE	FALSE	FALSE	FALSE
Type 2	7.9	183	No	Yes	No	Yes	No	No	No	No	Yes	No	Yes	Yes	No	No	4	Insulin + OAD	FALSE	TRUE	FALSE	TRUE	TRUE	FALSE	FALSE	FALSE
Type 2	7.09	201	No	No	No	Yes	No	No	Yes	No	No	No	Yes	No	Yes	Previous	6	OAD	TRUE	TRUE	FALSE	FALSE	FALSE	FALSE	TRUE	FALSE
Type 2	6.5	244	No	No	No	No	No	No	No	No	No	Yes	No	Yes	No	No	5	OAD	TRUE	TRUE	FALSE	FALSE	FALSE	FALSE	FALSE	FALSE
Type 2	7.79	188	No	No	Yes	No	No	No	Yes	No	No	Yes	No	Yes	No	Yes	10	OAD	FALSE	TRUE	FALSE	FALSE	FALSE	FALSE	TRUE	FALSE
Type 2	8.59	188	No	No	No	No	No	No	Yes	No	No	No	No	Yes	No	No	1	OAD	FALSE	FALSE	FALSE	FALSE	FALSE	FALSE	FALSE	TRUE
Type 2	6.29	119	No	No	Yes	No	No	No	No	No	Yes	Yes	No	No	No	Previous	4	OAD	TRUE	FALSE	FALSE	FALSE	FALSE	TRUE	FALSE	FALSE
Type 2	6.4	270	No	No	No	No	No	Yes	Yes	No	No	Yes	No	No	Previous	Previous	10	OAD	TRUE	TRUE	FALSE	FALSE	FALSE	FALSE	TRUE	FALSE
Type 2	7.79	232	No	No	No	No	No	No	Yes	No	No	No	Yes	No	No	No	6	OAD	TRUE	TRUE	FALSE	FALSE	FALSE	FALSE	FALSE	FALSE
Type 2	8.4	256	No	No	No	No	No	No	No	Yes	No	No	Yes	Yes	No	Yes	9	Insulin + OAD	TRUE	TRUE	FALSE	FALSE	FALSE	TRUE	TRUE	FALSE
Type 2	8.59	180	No	No	No	No	No	No	Yes	No	No	No	No	No	No	Yes	3	OAD	FALSE	FALSE	FALSE	TRUE	FALSE	FALSE	FALSE	FALSE
Type 2	6.7	184	No	No	No	No	No	No	Yes	No	No	No	No	No	No	No	3	OAD	TRUE	FALSE	FALSE	FALSE	FALSE	FALSE	FALSE	FALSE
Type 2	7.59	211	Yes	No	No	No	No	No	No	No	No	No	Yes	No	No	No	1	OAD	FALSE	TRUE	FALSE	FALSE	FALSE	FALSE	FALSE	FALSE
Type 2	7.79	224	No	No	No	Yes	No	No	No	No	No	Yes	Yes	No	Yes	Yes	2	Insulin + OAD	FALSE	FALSE	FALSE	TRUE	FALSE	FALSE	FALSE	FALSE
Type 2	6.4	254	No	No	No	No	No	Yes	Yes	No	No	No	No	No	No	No	5	OAD	TRUE	TRUE	FALSE	FALSE	FALSE	FALSE	FALSE	FALSE
Type 2	9.8	237	Yes	No	No	Yes	No	No	Yes	No	Yes	No	No	No	Yes	Yes	7	Insulin + OAD	FALSE	TRUE	FALSE	FALSE	FALSE	FALSE	TRUE	FALSE
Type 2	7.59	245	No	No	No	No	No	No	No	No	No	No	No	Yes	No	No	5	OAD	FALSE	TRUE	FALSE	FALSE	FALSE	FALSE	FALSE	FALSE
Type 2	9	180	No	No	No	No	No	No	Yes	No	Yes	No	No	Yes	No	No	2	OAD	FALSE	TRUE	FALSE	FALSE	FALSE	FALSE	FALSE	FALSE
Type 2	6.4	189	No	No	No	Yes	No	No	No	Yes	Yes	Yes	No	No	Previous	No	11	OAD	FALSE	TRUE	FALSE	FALSE	FALSE	FALSE	TRUE	FALSE
Type 2	6.09	118	No	No	No	No	No	No	No	No	No	No	No	No	Previous	Previous	2	OAD	FALSE	TRUE	TRUE	FALSE	FALSE	TRUE	FALSE	FALSE
Type 2	8	0	No	No	No	No	No	No	No	No	No	Yes	No	No	Yes	Yes	1	OAD	FALSE	FALSE	FALSE	FALSE	FALSE	FALSE	TRUE	FALSE
Type 2	7.5	208	No	Yes	No	No	No	No	No	No	Yes	No	No	No	Yes	No	1	OAD	TRUE	FALSE	FALSE	FALSE	FALSE	FALSE	FALSE	FALSE
Type 2	7	211	No	No	No	Yes	No	No	Yes	No	No	No	Yes	No	Yes	No	2	OAD	FALSE	FALSE	FALSE	TRUE	FALSE	FALSE	TRUE	FALSE
Type 2	6	109	Yes	No	No	No	No	No	No	Yes	No	No	No	No	No	No	1	Insulin + OAD	FALSE	FALSE	FALSE	FALSE	TRUE	FALSE	FALSE	FALSE
Type 2	6.9	228	No	No	No	No	No	No	Yes	No	No	No	Yes	No	Yes	Yes	5	OAD	TRUE	TRUE	FALSE	FALSE	FALSE	FALSE	FALSE	FALSE
Type 2	7.7	254	No	No	No	No	No	No	No	No	No	No	No	Yes	No	No	6	OAD	TRUE	FALSE	FALSE	FALSE	FALSE	FALSE	FALSE	FALSE
Type 2	8	244	No	No	No	No	No	No	No	No	No	No	No	Yes	No	No	3	OAD	FALSE	TRUE	FALSE	FALSE	FALSE	FALSE	FALSE	FALSE
Type 2	9.3	179	No	No	Yes	No	No	No	No	No	No	No	No	No	No	No	3	OAD	TRUE	FALSE	FALSE	FALSE	FALSE	FALSE	FALSE	FALSE
Type 2	6.79	210	No	No	No	No	No	No	No	No	No	No	No	No	Yes	No	7	OAD	TRUE	FALSE	FALSE	FALSE	FALSE	FALSE	FALSE	FALSE
Type 2	7.4	205	No	No	No	Yes	No	No	Yes	No	No	No	Yes	Yes	Previous	Yes	8	OAD	TRUE	TRUE	FALSE	TRUE	FALSE	FALSE	TRUE	FALSE
Type 2	8.69	244	No	No	No	No	Yes	Yes	No	Yes	No	No	No	No	Yes	No	9	OAD	FALSE	FALSE	FALSE	TRUE	FALSE	FALSE	TRUE	FALSE
Type 2	7.5	222	No	No	No	No	No	No	No	No	No	Yes	No	No	No	No	4	OAD	FALSE	TRUE	FALSE	FALSE	FALSE	FALSE	FALSE	FALSE
Type 2	7.79	210	No	No	No	No	No	No	Yes	No	No	No	No	No	No	No	5	OAD	FALSE	FALSE	FALSE	TRUE	FALSE	FALSE	FALSE	FALSE
Type 2	8.19	230	No	No	No	Yes	No	No	Yes	Yes	No	No	No	Yes	No	No	4	Insulin + OAD	TRUE	FALSE	FALSE	FALSE	TRUE	FALSE	FALSE	FALSE
Type 2	7.59	245	No	No	No	Yes	No	No	Yes	No	No	No	Yes	Yes	Yes	No	3	OAD	TRUE	FALSE	FALSE	FALSE	FALSE	FALSE	FALSE	FALSE
Type 2	6.5	266	No	No	No	No	No	No	No	No	Yes	No	No	Yes	No	No	4	OAD	TRUE	FALSE	FALSE	FALSE	FALSE	FALSE	FALSE	FALSE
Type 2	7.5	231	Yes	No	No	No	No	No	No	No	No	Yes	No	No	Yes	Yes	5	OAD	FALSE	TRUE	FALSE	FALSE	TRUE	FALSE	FALSE	FALSE
Type 2	6.2	118	No	No	Yes	No	Yes	No	No	No	Yes	Yes	Yes	Yes	No	No	2	OAD	TRUE	TRUE	FALSE	FALSE	FALSE	TRUE	FALSE	FALSE
Type 2	5	6	No	Yes	Yes	No	Yes	Yes	No	No	No	No	No	No	No	No	4	OAD	FALSE	TRUE	TRUE	TRUE	FALSE	FALSE	FALSE	FALSE
Type 2	7.79	244	No	No	No	No	No	No	Yes	No	No	No	No	No	No	No	4	OAD	FALSE	TRUE	FALSE	FALSE	FALSE	FALSE	FALSE	FALSE
Type 2	6.79	210	No	No	No	No	No	No	Yes	No	No	No	No	No	No	No	15	OAD	TRUE	FALSE	FALSE	FALSE	FALSE	FALSE	FALSE	FALSE
Type 2	7.9	192	Yes	No	No	No	No	No	Yes	No	Yes	Yes	Yes	No	No	No	2	Insulin + OAD	TRUE	TRUE	FALSE	TRUE	TRUE	FALSE	FALSE	FALSE
Type 2	6.2	119	No	No	No	No	Yes	No	No	No	Yes	Yes	Yes	No	No	No	3	OAD	TRUE	FALSE	FALSE	FALSE	FALSE	TRUE	FALSE	FALSE
Type 2	6	9	Yes	No	No	No	No	No	Yes	No	No	No	Yes	Yes	No	No	4	OAD	FALSE	TRUE	FALSE	TRUE	FALSE	FALSE	FALSE	FALSE
Type 2	7.5	203	No	No	No	No	No	Yes	No	No	No	No	Yes	No	No	No	1	OAD	FALSE	TRUE	FALSE	FALSE	FALSE	FALSE	FALSE	FALSE
Type 2	9.4	188	No	No	Yes	No	No	No	No	No	No	Yes	No	No	Yes	No	3	OAD	TRUE	FALSE	FALSE	FALSE	TRUE	FALSE	FALSE	FALSE
Type 2	7.59	244	No	No	No	No	No	No	Yes	No	No	No	No	No	No	No	4	OAD	TRUE	FALSE	FALSE	FALSE	FALSE	FALSE	FALSE	FALSE
Type 2	8.5	210	No	No	No	No	No	No	Yes	No	No	No	No	No	No	No	5	OAD	FALSE	FALSE	FALSE	TRUE	FALSE	FALSE	FALSE	FALSE
Type 2	8	130	Yes	No	No	No	No	No	Yes	No	No	No	Yes	No	No	No	10	OAD	FALSE	TRUE	FALSE	TRUE	FALSE	FALSE	FALSE	FALSE
Type 2	7.2	190	No	No	No	No	No	No	Yes	No	No	No	Yes	No	No	No	3	OAD	FALSE	FALSE	FALSE	FALSE	FALSE	TRUE	FALSE	FALSE
Type 2	6.9	210	No	No	No	No	No	No	Yes	No	No	Yes	No	No	No	No	5	OAD	FALSE	FALSE	FALSE	FALSE	FALSE	TRUE	FALSE	FALSE
Type 2	8	240	No	No	No	Yes	No	No	No	No	Yes	No	No	No	No	Previous	5	Insulin + OAD	TRUE	FALSE	FALSE	FALSE	FALSE	FALSE	FALSE	FALSE
Type 2	7.4	195	No	No	No	No	No	No	No	No	No	No	Yes	Yes	No	No	3	Insulin + OAD	TRUE	FALSE	FALSE	FALSE	FALSE	FALSE	FALSE	FALSE
Type 2	7.9	176	No	No	No	No	No	No	Yes	No	No	Yes	No	Yes	Previous	Previous	4	OAD	TRUE	FALSE	FALSE	TRUE	FALSE	FALSE	FALSE	FALSE
Type 2	10	140	No	Yes	No	No	No	No	No	No	No	Yes	No	No	No	No	3	OAD	TRUE	TRUE	FALSE	TRUE	FALSE	FALSE	FALSE	FALSE
Type 2	10.3	0	No	No	Yes	No	No	No	No	Yes	No	Yes	Yes	No	No	No	4	OAD	TRUE	FALSE	FALSE	TRUE	FALSE	FALSE	FALSE	FALSE
Type 2	8	250	No	No	No	Yes	No	No	No	Yes	No	No	No	No	No	No	4	OAD	TRUE	FALSE	FALSE	FALSE	FALSE	FALSE	FALSE	FALSE
Type 2	8.9	140	No	No	No	No	No	No	Yes	Yes	No	No	No	No	No	No	2	OAD	TRUE	FALSE	FALSE	FALSE	FALSE	FALSE	FALSE	FALSE
Type 2	10.3	0	No	No	No	Yes	No	Yes	Yes	No	No	No	Yes	Yes	No	No	4	OAD	FALSE	TRUE	FALSE	FALSE	FALSE	FALSE	TRUE	FALSE
Type 2	8	193	No	No	No	No	No	No	No	Yes	No	Yes	No	No	No	No	2	OAD	TRUE	TRUE	FALSE	FALSE	FALSE	FALSE	FALSE	FALSE
Type 2	9.5	231	No	No	No	No	No	No	Yes	No	No	No	No	Yes	No	No	2	OAD	FALSE	FALSE	FALSE	TRUE	FALSE	FALSE	FALSE	FALSE
Type 2	8.4	256	No	No	No	No	No	No	Yes	No	Yes	Yes	No	No	Previous	Previous	3	OAD	TRUE	FALSE	FALSE	FALSE	FALSE	FALSE	FALSE	FALSE
Type 2	9.69	0	No	No	No	Yes	No	No	Yes	No	No	Yes	Yes	No	Yes	No	4	OAD	FALSE	TRUE	FALSE	FALSE	FALSE	FALSE	FALSE	FALSE
Type 2	8.3	210	No	No	No	No	No	No	Yes	No	No	No	No	No	No	No	4	OAD	FALSE	FALSE	FALSE	TRUE	FALSE	FALSE	FALSE	FALSE
Type 2	6.9	200	No	No	No	No	No	No	Yes	No	No	No	No	Yes	No	No	4	OAD	FALSE	FALSE	FALSE	FALSE	FALSE	TRUE	FALSE	FALSE
Type 2	10	130	No	No	No	No	No	No	No	No	No	Yes	No	No	No	No	4	OAD	TRUE	TRUE	TRUE	TRUE	FALSE	FALSE	FALSE	FALSE
Type 2	9.9	0	Yes	No	No	No	No	Yes	No	No	No	No	Yes	Yes	No	No	3	OAD	TRUE	FALSE	FALSE	FALSE	FALSE	FALSE	FALSE	FALSE
Type 2	8.3	182	No	No	Yes	No	No	No	No	Yes	Yes	Yes	No	No	No	No	2	OAD	FALSE	TRUE	FALSE	FALSE	FALSE	FALSE	FALSE	FALSE
Type 2	7.09	187	No	No	No	No	No	No	No	No	Yes	Yes	No	No	Yes	No	5	OAD	FALSE	FALSE	FALSE	TRUE	FALSE	FALSE	FALSE	FALSE
Type 2	8.9	160	Yes	No	No	No	No	No	Yes	Yes	No	No	No	No	No	No	2	OAD	TRUE	FALSE	FALSE	FALSE	FALSE	FALSE	FALSE	FALSE
Type 2	8.9	145	No	No	No	No	No	No	Yes	Yes	No	No	No	No	No	No	3	OAD	TRUE	FALSE	FALSE	FALSE	FALSE	FALSE	FALSE	FALSE
Type 2	8.19	213	No	No	No	No	Yes	No	No	No	Yes	No	No	No	No	No	4	OAD	FALSE	FALSE	FALSE	TRUE	FALSE	FALSE	FALSE	FALSE
Type 2	9.5	198	No	No	No	No	Yes	No	Yes	No	No	No	No	Yes	Yes	No	7	OAD	TRUE	FALSE	FALSE	TRUE	FALSE	FALSE	TRUE	FALSE
Type 2	8.5	251	No	No	No	No	No	No	Yes	No	No	No	No	No	No	Yes	1	OAD	TRUE	FALSE	FALSE	FALSE	FALSE	FALSE	FALSE	FALSE
Type 2	10.8	0	Yes	No	No	No	No	No	Yes	No	No	No	Yes	Yes	No	No	3	OAD	FALSE	FALSE	FALSE	TRUE	FALSE	FALSE	FALSE	FALSE
Type 2	7	208	No	No	No	No	No	No	No	No	No	No	No	No	Previous	Previous	8	OAD	TRUE	FALSE	FALSE	TRUE	FALSE	FALSE	FALSE	FALSE
Type 2	9.5	231	No	No	No	No	No	No	Yes	No	No	No	No	Yes	Previous	Previous	4	OAD	TRUE	FALSE	FALSE	FALSE	FALSE	FALSE	FALSE	FALSE
Type 2	10	150	No	No	No	No	No	No	Yes	No	No	Yes	No	No	No	No	3	OAD	TRUE	FALSE	FALSE	TRUE	FALSE	FALSE	FALSE	FALSE
Type 2	7.5	220	No	No	No	No	No	No	Yes	No	No	Yes	No	No	No	No	3	OAD	TRUE	FALSE	FALSE	FALSE	FALSE	FALSE	FALSE	FALSE
Type 2	7.5	169	No	No	No	No	No	No	Yes	No	No	No	No	No	No	No	3	OAD	TRUE	FALSE	FALSE	TRUE	TRUE	FALSE	FALSE	FALSE
Type 2	8.9	254	No	No	No	No	No	No	Yes	No	Yes	Yes	No	Yes	Previous	Previous	1	OAD	TRUE	TRUE	FALSE	FALSE	FALSE	FALSE	FALSE	FALSE
Type 2	8.5	226	No	No	No	No	No	No	Yes	No	Yes	Yes	Yes	Yes	Yes	Previous	2	OAD	TRUE	FALSE	FALSE	FALSE	TRUE	FALSE	FALSE	FALSE
Type 2	8.4	269	No	No	No	No	No	No	Yes	No	Yes	No	No	No	No	No	3	Insulin + OAD	FALSE	FALSE	FALSE	FALSE	FALSE	FALSE	TRUE	FALSE
Type 2	6.9	200	No	No	No	No	Yes	No	No	No	No	No	No	Yes	Previous	Previous	4	OAD	FALSE	FALSE	FALSE	FALSE	FALSE	TRUE	FALSE	FALSE
Type 2	6.79	190	No	No	No	No	No	No	Yes	No	No	No	No	Yes	No	No	8	OAD	TRUE	FALSE	FALSE	FALSE	FALSE	FALSE	FALSE	FALSE
Type 2	8.19	188	No	No	No	No	No	No	No	No	No	Yes	No	No	Yes	Yes	2	OAD	TRUE	FALSE	FALSE	FALSE	FALSE	FALSE	FALSE	FALSE
Type 2	7.2	177	No	No	No	No	No	No	Yes	Yes	No	Yes	No	No	No	No	4	OAD	TRUE	FALSE	FALSE	FALSE	FALSE	FALSE	FALSE	FALSE
Type 2	11	0	Yes	No	No	No	No	Yes	No	Yes	No	No	Yes	Yes	Yes	No	10	OAD	TRUE	FALSE	FALSE	FALSE	FALSE	FALSE	FALSE	FALSE
Type 2	9	280	No	No	No	Yes	No	No	No	No	No	Yes	No	No	Previous	No	5	Insulin + OAD	TRUE	FALSE	FALSE	FALSE	FALSE	FALSE	FALSE	FALSE
Type 2	8.19	140	Yes	No	No	Yes	No	No	Yes	No	No	Yes	No	No	Yes	Previous	3	OAD	FALSE	FALSE	FALSE	FALSE	FALSE	FALSE	FALSE	TRUE
Type 2	9	140	No	No	No	No	No	No	Yes	No	No	Yes	No	Yes	No	No	5	OAD	TRUE	TRUE	TRUE	TRUE	FALSE	FALSE	FALSE	FALSE
Type 2	8.5	231	No	No	No	No	Yes	No	No	No	No	Yes	No	No	Yes	Previous	6	OAD	FALSE	FALSE	FALSE	TRUE	FALSE	FALSE	FALSE	FALSE
Type 2	8.59	140	No	No	No	No	No	No	Yes	No	No	No	No	No	Yes	No	2	OAD	FALSE	FALSE	FALSE	FALSE	FALSE	FALSE	TRUE	FALSE
Type 2	7.5	172	No	No	No	No	No	No	No	No	Yes	Yes	Yes	Yes	No	No	2	OAD	FALSE	TRUE	FALSE	FALSE	FALSE	FALSE	FALSE	FALSE
Type 2	8.19	260	No	No	No	Yes	No	No	No	No	No	No	No	No	No	No	3	OAD	FALSE	FALSE	FALSE	FALSE	FALSE	FALSE	TRUE	FALSE
Type 2	6.79	178	No	No	No	No	Yes	Yes	Yes	No	No	Yes	Yes	Yes	No	No	6	OAD	FALSE	TRUE	FALSE	TRUE	FALSE	FALSE	TRUE	FALSE
Type 2	6.9	210	No	Yes	Yes	Yes	No	Yes	No	No	No	No	Yes	Yes	Yes	Previous	6	OAD	TRUE	FALSE	FALSE	FALSE	TRUE	FALSE	TRUE	FALSE
Type 2	8.8	175	No	No	No	No	No	No	Yes	No	Yes	No	No	No	No	No	5	OAD	FALSE	FALSE	FALSE	FALSE	TRUE	FALSE	FALSE	FALSE
Type 2	9.4	147	No	No	No	No	No	No	No	No	No	No	No	No	No	No	1	OAD	FALSE	FALSE	FALSE	TRUE	FALSE	FALSE	FALSE	FALSE
Type 2	7.09	198	Yes	No	No	No	No	No	Yes	No	No	Yes	No	No	No	No	3	OAD	TRUE	FALSE	FALSE	FALSE	FALSE	FALSE	TRUE	FALSE
Type 2	5.9	214	No	No	No	No	No	No	Yes	No	No	No	No	No	No	No	7	OAD	TRUE	FALSE	FALSE	FALSE	FALSE	FALSE	FALSE	FALSE
Type 2	7.79	156	No	No	No	No	No	No	Yes	No	No	Yes	No	Yes	Yes	No	3	OAD	TRUE	FALSE	FALSE	TRUE	FALSE	FALSE	FALSE	FALSE
Type 2	7.59	208	No	Yes	No	No	No	No	No	No	Yes	No	No	Yes	No	No	1	OAD	TRUE	FALSE	FALSE	FALSE	FALSE	FALSE	FALSE	FALSE
Type 2	10.3	214	No	No	No	No	No	No	Yes	No	Yes	No	No	No	Yes	Previous	5	OAD	TRUE	FALSE	FALSE	FALSE	FALSE	FALSE	FALSE	FALSE
Type 2	6.79	210	No	No	No	No	No	No	Yes	No	Yes	No	No	No	Yes	Yes	6	OAD	TRUE	FALSE	FALSE	FALSE	FALSE	FALSE	FALSE	FALSE
Type 2	9.69	256	No	No	Yes	Yes	Yes	No	No	No	No	No	No	No	Yes	No	7	OAD	FALSE	FALSE	FALSE	TRUE	FALSE	TRUE	FALSE	FALSE
Type 2	9.59	0	No	No	No	No	No	No	Yes	No	No	No	No	Yes	No	No	3	Insulin + OAD	TRUE	FALSE	FALSE	FALSE	FALSE	FALSE	FALSE	FALSE
Type 2	9.3	246	No	No	No	No	Yes	No	Yes	No	No	Yes	No	No	No	Yes	5	OAD	TRUE	FALSE	FALSE	TRUE	FALSE	FALSE	FALSE	FALSE
Type 2	7.9	194	No	Yes	No	No	No	Yes	Yes	No	Yes	Yes	Yes	Yes	No	No	4	OAD	TRUE	TRUE	FALSE	TRUE	TRUE	FALSE	FALSE	FALSE
Type 2	5.79	137	No	No	Yes	No	No	No	No	No	Yes	No	No	No	No	No	1	OAD	FALSE	FALSE	FALSE	TRUE	FALSE	FALSE	FALSE	FALSE
Type 2	7.29	188	No	No	No	No	No	Yes	Yes	No	Yes	Yes	Yes	Yes	No	No	3	OAD	TRUE	FALSE	FALSE	FALSE	FALSE	FALSE	TRUE	FALSE
Type 2	6.5	210	No	No	No	No	No	No	No	No	No	No	No	No	Yes	No	1	OAD	TRUE	TRUE	FALSE	FALSE	FALSE	FALSE	FALSE	FALSE
Type 2	7.79	210	No	No	No	No	No	No	Yes	No	No	Yes	Yes	No	No	No	8	OAD	TRUE	FALSE	FALSE	FALSE	FALSE	FALSE	TRUE	FALSE
Type 2	8.19	256	No	No	No	No	No	No	Yes	No	No	Yes	No	Yes	No	No	8	OAD	TRUE	FALSE	FALSE	FALSE	FALSE	FALSE	TRUE	FALSE
Type 2	7.9	221	No	No	Yes	No	No	No	No	No	No	Yes	Yes	No	Yes	Yes	2	OAD	FALSE	FALSE	FALSE	FALSE	TRUE	FALSE	FALSE	FALSE
Type 2	7.09	278	Yes	No	No	No	No	No	No	No	No	No	No	No	Yes	No	4	OAD	TRUE	FALSE	FALSE	FALSE	FALSE	FALSE	FALSE	FALSE
Type 2	8.19	230	No	No	No	No	No	No	Yes	No	No	Yes	No	No	Yes	No	6	OAD	TRUE	FALSE	FALSE	FALSE	FALSE	FALSE	TRUE	FALSE
Type 2	7.79	209	No	No	No	Yes	No	No	No	No	No	Yes	No	No	No	Yes	1	OAD	FALSE	TRUE	FALSE	FALSE	FALSE	FALSE	FALSE	FALSE
Type 2	9.5	189	No	No	No	No	No	No	Yes	No	No	No	No	No	No	No	7	OAD	TRUE	TRUE	FALSE	FALSE	FALSE	FALSE	FALSE	FALSE
Type 2	7.9	213	No	Yes	Yes	No	No	No	No	No	No	Yes	No	No	Yes	Yes	4	Insulin + OAD	FALSE	FALSE	TRUE	FALSE	TRUE	FALSE	FALSE	FALSE
Type 2	9.5	198	No	No	No	No	Yes	No	Yes	No	No	No	No	Yes	No	No	4	OAD	TRUE	FALSE	FALSE	TRUE	FALSE	FALSE	FALSE	FALSE
Type 2	8.19	193	No	Yes	No	No	No	Yes	Yes	No	Yes	Yes	Yes	No	No	No	2	Insulin + OAD	TRUE	FALSE	FALSE	TRUE	TRUE	FALSE	FALSE	FALSE
Type 2	8.5	266	Yes	Yes	No	No	No	No	Yes	No	No	No	No	No	Yes	Yes	6	OAD	TRUE	FALSE	FALSE	FALSE	FALSE	FALSE	FALSE	FALSE
Type 2	8.9	201	No	Yes	No	No	No	Yes	Yes	No	Yes	Yes	Yes	Yes	Yes	Yes	3	OAD	TRUE	FALSE	FALSE	FALSE	TRUE	TRUE	TRUE	FALSE
Type 2	7	198	No	No	Yes	No	Yes	No	Yes	No	No	No	No	Yes	Previous	Yes	1	OAD	FALSE	FALSE	FALSE	TRUE	FALSE	FALSE	FALSE	FALSE
Type 2	7.5	219	No	No	No	No	Yes	No	Yes	No	No	No	No	No	Yes	Yes	5	Insulin + OAD	FALSE	FALSE	FALSE	TRUE	FALSE	FALSE	FALSE	FALSE
Type 2	7.29	167	No	No	No	No	Yes	Yes	Yes	Yes	No	No	Yes	Yes	Yes	Yes	11	OAD	TRUE	FALSE	FALSE	TRUE	FALSE	FALSE	TRUE	FALSE
Type 2	11	140	No	No	Yes	No	No	No	Yes	No	No	Yes	No	Yes	No	No	10	OAD	TRUE	TRUE	FALSE	TRUE	FALSE	FALSE	FALSE	FALSE
Type 2	7	210	No	No	Yes	No	Yes	No	Yes	No	Yes	Yes	Yes	Yes	Yes	Yes	4	Insulin + OAD	FALSE	TRUE	FALSE	TRUE	FALSE	TRUE	TRUE	FALSE
Type 2	8.19	179	No	No	No	No	No	No	Yes	No	No	No	No	No	No	No	10	OAD	FALSE	TRUE	FALSE	FALSE	FALSE	FALSE	FALSE	FALSE
Type 2	7.29	183	No	No	No	No	No	No	Yes	No	Yes	No	Yes	Yes	No	No	4	Insulin + OAD	TRUE	FALSE	FALSE	TRUE	TRUE	FALSE	TRUE	FALSE
Type 2	8.5	198	No	No	No	No	Yes	No	Yes	No	No	Yes	No	No	No	No	3	OAD	TRUE	FALSE	FALSE	TRUE	FALSE	FALSE	FALSE	FALSE
Type 2	7.79	230	No	No	No	No	No	No	Yes	No	No	Yes	No	Yes	No	No	7	OAD	TRUE	FALSE	FALSE	FALSE	FALSE	FALSE	TRUE	FALSE
Type 2	8.59	231	No	No	No	No	No	No	No	No	No	No	No	No	No	No	4	OAD	TRUE	FALSE	FALSE	TRUE	FALSE	FALSE	FALSE	FALSE
Type 2	7	160	No	No	No	No	No	No	Yes	No	No	No	No	No	Previous	No	5	OAD	FALSE	TRUE	FALSE	FALSE	FALSE	FALSE	FALSE	FALSE
Type 2	7.5	178	No	No	No	No	Yes	No	Yes	No	No	No	No	No	No	No	1	OAD	FALSE	FALSE	FALSE	TRUE	FALSE	FALSE	FALSE	FALSE
Type 2	7.9	168	No	No	No	No	No	No	Yes	Yes	Yes	No	Yes	Yes	Previous	Previous	3	OAD	TRUE	FALSE	FALSE	TRUE	TRUE	FALSE	FALSE	FALSE
Type 2	7.9	250	No	No	No	Yes	No	No	No	No	No	Yes	No	Yes	No	No	10	OAD	TRUE	FALSE	FALSE	FALSE	FALSE	FALSE	TRUE	FALSE
Type 2	6.4	120	No	No	No	No	No	No	Yes	No	No	No	No	No	No	No	2	OAD	FALSE	TRUE	FALSE	FALSE	FALSE	TRUE	FALSE	FALSE
Type 2	7.09	0	No	No	No	No	No	No	No	No	No	No	No	No	Previous	Yes	1	OAD	TRUE	TRUE	FALSE	FALSE	FALSE	FALSE	TRUE	FALSE
Type 2	7.4	0	Yes	No	No	No	No	No	No	No	Yes	No	Yes	Yes	Yes	Yes	7	OAD	TRUE	TRUE	FALSE	TRUE	TRUE	FALSE	FALSE	FALSE
Type 2	7.5	206	No	No	No	No	No	No	Yes	No	No	Yes	No	No	No	No	1	OAD	FALSE	FALSE	TRUE	FALSE	FALSE	FALSE	FALSE	FALSE
Type 2	9	140	No	No	No	Yes	No	No	Yes	No	No	No	Yes	No	No	No	8	OAD	FALSE	TRUE	FALSE	TRUE	FALSE	FALSE	FALSE	FALSE
Type 2	6.9	176	No	No	No	No	No	No	No	No	No	No	Yes	No	Yes	No	4	OAD	TRUE	FALSE	FALSE	FALSE	FALSE	FALSE	FALSE	FALSE
Type 2	10	0	No	No	No	No	No	No	No	No	Yes	Yes	Yes	Yes	Yes	Yes	6	OAD	TRUE	FALSE	TRUE	FALSE	TRUE	FALSE	TRUE	FALSE
Type 2	8.8	192	No	No	No	No	No	No	Yes	No	Yes	No	No	No	No	No	10	OAD	TRUE	FALSE	FALSE	FALSE	FALSE	FALSE	FALSE	FALSE
Type 2	10.19	266	No	No	No	No	No	No	Yes	No	Yes	Yes	No	No	No	Yes	4	Insulin + OAD	TRUE	FALSE	FALSE	FALSE	FALSE	FALSE	TRUE	FALSE
Type 2	8.5	176	No	No	No	No	No	No	No	No	No	No	No	No	No	No	4	OAD	TRUE	FALSE	FALSE	TRUE	FALSE	FALSE	FALSE	FALSE
Type 2	7.79	179	No	Yes	No	No	No	No	Yes	No	Yes	Yes	Yes	Yes	No	No	2	Insulin + OAD	TRUE	FALSE	TRUE	FALSE	TRUE	FALSE	FALSE	FALSE
Type 2	8	230	No	No	Yes	No	Yes	No	Yes	No	Yes	Yes	Yes	No	Previous	Previous	3	Insulin + OAD	FALSE	TRUE	FALSE	TRUE	FALSE	TRUE	TRUE	FALSE
Type 2	7.9	169	No	No	No	No	No	No	Yes	No	No	No	No	No	Yes	Previous	10	OAD	FALSE	FALSE	FALSE	TRUE	TRUE	FALSE	FALSE	FALSE
Type 2	8.5	176	No	No	No	No	No	No	Yes	No	No	Yes	No	Yes	No	No	4	OAD	FALSE	FALSE	FALSE	TRUE	FALSE	FALSE	FALSE	FALSE
Type 2	8.9	0	No	No	No	No	No	No	Yes	No	Yes	Yes	Yes	Yes	No	No	5	OAD	TRUE	TRUE	TRUE	TRUE	TRUE	TRUE	TRUE	FALSE
Type 2	7	192	No	No	No	No	No	No	No	No	No	No	No	No	No	No	6	OAD	TRUE	FALSE	FALSE	FALSE	FALSE	FALSE	FALSE	FALSE
Type 2	6.5	134	No	No	No	No	No	No	Yes	No	No	No	No	Yes	No	No	4	OAD	TRUE	FALSE	FALSE	TRUE	FALSE	FALSE	FALSE	FALSE
Type 2	9	140	No	Yes	No	No	No	No	No	No	Yes	No	No	No	No	No	5	OAD	FALSE	TRUE	FALSE	TRUE	FALSE	FALSE	FALSE	FALSE
Type 2	8	130	No	No	No	No	Yes	No	Yes	No	No	Yes	Yes	No	No	No	3	OAD	TRUE	TRUE	FALSE	TRUE	FALSE	FALSE	FALSE	FALSE
Type 2	7.09	0	No	No	No	No	No	No	Yes	No	Yes	Yes	Yes	Yes	No	No	3	OAD	TRUE	FALSE	FALSE	TRUE	TRUE	TRUE	TRUE	FALSE
Type 2	8.5	196	No	No	No	No	Yes	No	Yes	No	No	No	No	No	Yes	No	5	OAD	FALSE	FALSE	FALSE	TRUE	FALSE	FALSE	FALSE	FALSE
Type 2	6.79	258	No	No	No	No	No	No	No	No	No	Yes	No	No	No	No	4	OAD	FALSE	TRUE	FALSE	FALSE	FALSE	FALSE	FALSE	FALSE
Type 2	7.59	117	Yes	No	No	No	No	Yes	Yes	No	No	Yes	No	Yes	Yes	Previous	5	OAD	TRUE	FALSE	FALSE	FALSE	FALSE	FALSE	FALSE	FALSE
Type 2	9.59	218	No	No	No	No	No	No	Yes	No	No	No	No	No	Yes	Yes	8	OAD	TRUE	FALSE	FALSE	FALSE	FALSE	FALSE	FALSE	FALSE
Type 2	8.59	215	No	No	No	No	No	No	Yes	No	No	No	No	No	No	No	7	OAD	TRUE	FALSE	FALSE	FALSE	FALSE	FALSE	FALSE	FALSE
Type 2	8.4	149	Yes	No	No	Yes	No	Yes	Yes	No	Yes	Yes	No	No	No	No	14	OAD	TRUE	TRUE	FALSE	FALSE	FALSE	FALSE	FALSE	FALSE
Type 2	8	180	No	No	Yes	No	No	No	No	No	Yes	No	No	No	No	No	3	OAD	FALSE	TRUE	FALSE	FALSE	FALSE	FALSE	FALSE	FALSE
Type 2	8.4	245	No	No	No	Yes	No	No	Yes	No	No	Yes	No	Yes	Yes	Previous	11	Insulin + OAD	FALSE	FALSE	FALSE	TRUE	TRUE	FALSE	FALSE	FALSE
Type 2	8.19	230	No	No	No	No	No	No	Yes	Yes	No	Yes	No	Yes	Previous	Previous	13	Insulin + OAD	FALSE	FALSE	FALSE	TRUE	TRUE	FALSE	TRUE	FALSE
Type 2	7.9	222	No	No	No	No	No	No	No	No	No	No	No	Yes	No	No	4	OAD	FALSE	TRUE	FALSE	FALSE	FALSE	FALSE	FALSE	FALSE
Type 2	8.5	245	No	No	No	No	No	No	No	No	No	No	Yes	No	No	No	5	OAD	TRUE	FALSE	FALSE	FALSE	FALSE	FALSE	FALSE	FALSE
Type 2	8.8	218	No	No	Yes	Yes	No	No	Yes	No	Yes	No	No	Yes	No	No	15	Insulin + OAD	TRUE	TRUE	FALSE	FALSE	FALSE	FALSE	FALSE	FALSE
Type 2	6.79	233	No	No	No	No	No	No	No	No	No	No	Yes	No	No	No	4	OAD	TRUE	FALSE	FALSE	FALSE	FALSE	FALSE	FALSE	FALSE
Type 2	6.79	123	No	No	No	No	No	No	Yes	No	No	No	No	No	No	No	3	OAD	FALSE	TRUE	FALSE	FALSE	FALSE	TRUE	FALSE	FALSE
Type 2	5.79	167	No	No	No	No	Yes	Yes	No	No	Yes	No	Yes	Yes	No	No	10	OAD	TRUE	FALSE	TRUE	FALSE	FALSE	FALSE	TRUE	FALSE
Type 2	7	190	No	No	No	Yes	No	No	Yes	No	No	No	No	No	No	Yes	2	OAD	FALSE	TRUE	FALSE	FALSE	FALSE	TRUE	TRUE	FALSE
Type 2	7.5	198	No	No	No	Yes	No	No	Yes	No	No	Yes	No	No	No	No	6	Insulin + OAD	TRUE	FALSE	FALSE	TRUE	FALSE	FALSE	TRUE	FALSE
Type 2	6.7	233	No	No	No	No	No	No	No	No	No	Yes	No	Yes	Yes	No	5	OAD	TRUE	TRUE	FALSE	TRUE	FALSE	FALSE	FALSE	FALSE
Type 2	6.4	251	No	No	No	No	No	No	No	No	Yes	Yes	No	Yes	No	No	6	Insulin + OAD	TRUE	TRUE	FALSE	FALSE	FALSE	FALSE	FALSE	FALSE
Type 2	5.9	140	No	No	No	No	No	No	Yes	No	No	Yes	Yes	Yes	No	Yes	1	OAD	TRUE	FALSE	FALSE	FALSE	FALSE	TRUE	FALSE	FALSE
Type 2	6	115	No	No	No	No	No	No	No	No	Yes	Yes	Yes	No	No	No	3	OAD	TRUE	TRUE	FALSE	TRUE	FALSE	TRUE	TRUE	FALSE
Type 2	9.3	218	No	No	No	No	No	No	Yes	No	No	No	No	No	No	No	9	OAD	TRUE	FALSE	FALSE	FALSE	FALSE	FALSE	FALSE	FALSE
Type 2	7	179	No	No	No	No	No	No	Yes	No	No	No	No	No	No	No	6	OAD	FALSE	TRUE	FALSE	FALSE	FALSE	TRUE	TRUE	FALSE
Type 2	7	265	No	No	No	No	No	No	Yes	No	No	No	No	No	No	No	5	OAD	TRUE	FALSE	FALSE	FALSE	FALSE	FALSE	FALSE	FALSE
Type 2	8.3	244	No	No	No	No	No	No	No	No	No	No	No	Yes	No	No	4	OAD	FALSE	TRUE	FALSE	FALSE	FALSE	FALSE	FALSE	FALSE
Type 2	6.09	116	No	No	No	No	No	No	No	No	Yes	Yes	Yes	No	No	No	4	OAD	TRUE	FALSE	FALSE	FALSE	FALSE	TRUE	FALSE	FALSE
Type 2	7.79	220	No	No	No	Yes	No	No	Yes	No	No	Yes	No	No	No	No	6	Insulin + OAD	TRUE	FALSE	FALSE	TRUE	FALSE	FALSE	FALSE	FALSE
Type 2	9.3	213	No	No	No	No	No	No	Yes	No	No	No	No	No	No	No	6	OAD	TRUE	FALSE	FALSE	FALSE	FALSE	FALSE	FALSE	FALSE
Type 2	7.09	177	No	No	No	No	No	No	Yes	No	No	No	No	No	No	No	4	OAD	FALSE	TRUE	FALSE	FALSE	FALSE	TRUE	FALSE	FALSE
Type 2	8	244	No	No	No	No	No	No	Yes	No	No	No	No	No	No	No	5	OAD	FALSE	TRUE	FALSE	FALSE	FALSE	FALSE	FALSE	FALSE
Type 2	8.4	263	No	No	No	Yes	Yes	No	Yes	Yes	No	No	Yes	No	Yes	Yes	9	OAD	TRUE	FALSE	FALSE	TRUE	FALSE	FALSE	FALSE	TRUE
Type 2	9.3	218	No	No	No	No	No	No	Yes	No	No	No	No	No	Yes	Yes	8	OAD	TRUE	FALSE	FALSE	FALSE	FALSE	FALSE	FALSE	FALSE
Type 2	9.4	217	Yes	No	No	No	Yes	No	Yes	Yes	No	No	Yes	Yes	Yes	Yes	15	OAD	TRUE	TRUE	TRUE	FALSE	FALSE	FALSE	FALSE	FALSE
Type 2	7	167	No	No	No	Yes	Yes	Yes	Yes	No	No	Yes	Yes	No	No	No	10	OAD	TRUE	TRUE	FALSE	TRUE	FALSE	FALSE	TRUE	FALSE
Type 2	6.4	242	No	No	No	No	No	No	No	No	Yes	No	No	No	No	No	5	OAD	TRUE	TRUE	FALSE	FALSE	FALSE	FALSE	FALSE	FALSE
Type 2	6	115	Yes	No	No	No	No	No	No	No	Yes	Yes	Yes	Yes	No	Previous	6	Insulin + OAD	TRUE	TRUE	FALSE	FALSE	FALSE	TRUE	FALSE	FALSE
Type 2	8.9	214	No	No	No	No	No	No	No	No	Yes	No	No	No	No	No	7	OAD	TRUE	FALSE	FALSE	FALSE	FALSE	FALSE	FALSE	FALSE
Type 2	8.69	174	Yes	No	No	Yes	No	Yes	Yes	No	Yes	Yes	No	No	No	No	14	OAD	FALSE	TRUE	TRUE	FALSE	FALSE	FALSE	FALSE	FALSE
Type 2	8	255	No	No	No	No	No	No	Yes	No	No	No	No	No	No	No	5	OAD	TRUE	FALSE	FALSE	FALSE	FALSE	FALSE	FALSE	FALSE
Type 2	8	190	No	No	No	No	Yes	No	No	No	Yes	No	No	No	No	No	2	OAD	FALSE	TRUE	FALSE	FALSE	FALSE	FALSE	FALSE	FALSE
Type 2	6.2	114	No	No	No	No	No	No	No	No	Yes	Yes	No	No	No	Yes	2	OAD	FALSE	FALSE	FALSE	FALSE	FALSE	TRUE	FALSE	FALSE
Type 2	9.9	246	No	No	Yes	No	Yes	Yes	No	Yes	No	Yes	Yes	No	Yes	Yes	15	OAD	TRUE	FALSE	TRUE	FALSE	FALSE	FALSE	FALSE	FALSE
Type 2	7.7	233	No	No	No	No	No	No	No	No	No	Yes	No	No	No	No	3	OAD	TRUE	FALSE	FALSE	FALSE	FALSE	FALSE	FALSE	FALSE
Type 2	8.5	244	No	No	No	No	No	No	No	No	No	No	No	Yes	No	No	3	OAD	FALSE	TRUE	FALSE	FALSE	FALSE	FALSE	FALSE	FALSE
Type 2	7.5	244	No	No	No	No	No	No	No	No	No	Yes	No	No	No	No	6	OAD	TRUE	FALSE	FALSE	FALSE	FALSE	FALSE	FALSE	FALSE
Type 2	10	218	No	No	No	Yes	No	No	No	No	No	No	Yes	No	No	Previous	10	OAD	FALSE	TRUE	FALSE	FALSE	FALSE	FALSE	FALSE	FALSE
Type 2	7	240	Yes	No	No	No	No	No	No	Yes	Yes	No	No	Yes	No	No	5	OAD	TRUE	FALSE	FALSE	FALSE	TRUE	FALSE	FALSE	FALSE
Type 2	7.09	105	No	Yes	No	No	Yes	No	Yes	No	Yes	Yes	Yes	Yes	Previous	Previous	6	OAD	TRUE	TRUE	TRUE	FALSE	FALSE	FALSE	FALSE	FALSE
Type 2	6.7	243	No	No	No	No	No	No	Yes	No	Yes	No	No	Yes	Yes	Yes	4	OAD	FALSE	FALSE	FALSE	TRUE	FALSE	FALSE	FALSE	TRUE
Type 2	7.2	240	No	No	No	No	No	No	Yes	No	Yes	No	No	No	No	No	6	OAD	FALSE	FALSE	FALSE	TRUE	FALSE	FALSE	FALSE	FALSE
Type 2	9	199	No	No	No	No	No	No	Yes	No	No	No	Yes	No	No	No	9	OAD	FALSE	TRUE	FALSE	FALSE	FALSE	FALSE	FALSE	FALSE
Type 2	7.5	233	No	No	No	No	No	No	No	No	No	No	Yes	No	No	No	7	OAD	FALSE	TRUE	FALSE	FALSE	FALSE	FALSE	FALSE	FALSE
Type 2	7.4	177	No	No	No	No	No	No	Yes	No	Yes	Yes	Yes	Yes	No	No	2	OAD	FALSE	TRUE	FALSE	FALSE	FALSE	FALSE	FALSE	FALSE
Type 2	8	197	No	No	No	No	No	No	No	No	No	No	No	No	Yes	Yes	3	OAD	TRUE	TRUE	FALSE	FALSE	FALSE	FALSE	FALSE	FALSE
Type 2	7.7	223	No	No	No	No	No	No	No	Yes	No	Yes	Yes	No	Yes	No	2	OAD	FALSE	FALSE	FALSE	FALSE	TRUE	FALSE	FALSE	FALSE
Type 2	7.7	213	No	No	Yes	No	No	No	No	No	No	No	No	Yes	No	Yes	1	OAD	TRUE	FALSE	FALSE	FALSE	FALSE	FALSE	FALSE	FALSE
Type 2	6.79	230	No	No	No	Yes	No	No	Yes	No	Yes	No	No	Yes	No	No	3	OAD	FALSE	FALSE	FALSE	FALSE	FALSE	FALSE	TRUE	FALSE
Type 2	8.59	254	No	No	No	No	No	No	No	No	No	No	No	No	No	Previous	3	OAD	FALSE	FALSE	FALSE	TRUE	FALSE	FALSE	FALSE	FALSE
Type 2	7.59	211	No	No	No	Yes	No	No	No	No	No	Yes	No	No	Yes	Yes	2	OAD	FALSE	FALSE	FALSE	FALSE	TRUE	FALSE	FALSE	FALSE
Type 2	9	265	No	No	No	No	No	No	Yes	No	No	No	Yes	No	No	No	11	OAD	FALSE	TRUE	FALSE	FALSE	FALSE	FALSE	FALSE	FALSE
Type 2	6.5	180	No	No	No	No	No	No	Yes	No	No	Yes	No	No	No	No	2	OAD	TRUE	FALSE	FALSE	FALSE	FALSE	FALSE	TRUE	FALSE
Type 2	12	0	No	No	No	No	No	No	Yes	No	No	No	Yes	No	No	Yes	4	OAD	FALSE	FALSE	FALSE	TRUE	FALSE	FALSE	FALSE	FALSE
Type 2	8.3	189	No	No	No	No	No	No	Yes	No	Yes	Yes	Yes	Yes	No	No	5	OAD	FALSE	FALSE	FALSE	FALSE	TRUE	TRUE	FALSE	FALSE
Type 2	10	0	No	No	No	No	No	No	Yes	No	No	Yes	No	No	No	No	2	OAD	FALSE	FALSE	FALSE	FALSE	FALSE	FALSE	TRUE	FALSE
Type 2	8	190	No	No	No	No	Yes	No	No	No	Yes	Yes	No	No	No	No	4	OAD	FALSE	TRUE	FALSE	FALSE	FALSE	FALSE	FALSE	FALSE
Type 2	8	267	No	No	No	No	No	No	No	No	No	No	No	Yes	No	No	6	OAD	TRUE	FALSE	FALSE	FALSE	FALSE	FALSE	FALSE	FALSE
Type 2	7.79	230	No	No	Yes	No	No	No	No	No	No	No	Yes	No	Yes	Yes	2	Insulin + OAD	FALSE	FALSE	FALSE	FALSE	TRUE	FALSE	FALSE	FALSE
Type 2	6.79	180	No	No	No	No	No	No	Yes	No	No	No	No	No	Yes	Yes	5	Insulin + OAD	TRUE	FALSE	FALSE	FALSE	FALSE	FALSE	FALSE	FALSE
Type 2	6.9	108	No	Yes	No	No	No	No	Yes	No	No	No	No	Yes	Yes	No	3	OAD	TRUE	FALSE	FALSE	FALSE	FALSE	FALSE	FALSE	FALSE
Type 2	10	212	No	No	No	No	No	No	Yes	No	Yes	No	No	No	Yes	No	10	OAD	TRUE	FALSE	FALSE	FALSE	FALSE	FALSE	FALSE	FALSE
Type 2	7	245	No	No	No	No	No	No	No	No	No	Yes	No	No	No	No	7	OAD	FALSE	TRUE	FALSE	FALSE	FALSE	FALSE	FALSE	FALSE
Type 2	8	0	No	No	No	No	No	No	No	No	No	No	No	No	No	No	2	OAD	FALSE	FALSE	FALSE	FALSE	FALSE	FALSE	TRUE	FALSE
Type 2	7.59	128	No	No	No	No	No	Yes	Yes	No	No	No	No	Yes	Previous	No	2	OAD	TRUE	FALSE	FALSE	FALSE	FALSE	FALSE	FALSE	FALSE
Type 2	10	0	No	No	No	No	No	No	Yes	No	Yes	No	No	No	Previous	Yes	1	OAD	TRUE	FALSE	FALSE	FALSE	FALSE	FALSE	FALSE	FALSE
Type 2	9.19	213	No	No	No	No	No	No	Yes	No	No	No	No	No	Yes	Yes	3	OAD	TRUE	TRUE	FALSE	FALSE	FALSE	FALSE	FALSE	FALSE
Type 2	7.59	208	No	No	No	No	No	No	Yes	No	No	Yes	No	No	No	No	1	OAD	FALSE	TRUE	FALSE	FALSE	FALSE	FALSE	FALSE	FALSE
Type 2	7.5	209	No	No	No	No	No	No	Yes	No	No	No	Yes	No	No	No	1	OAD	FALSE	TRUE	FALSE	FALSE	FALSE	FALSE	FALSE	FALSE
Type 2	7.29	111	Yes	No	No	No	No	Yes	Yes	No	No	No	No	Yes	Yes	Previous	3	OAD	TRUE	FALSE	FALSE	FALSE	FALSE	FALSE	FALSE	FALSE
Type 2	7	180	No	No	Yes	No	No	No	No	No	No	Yes	No	No	No	No	4	OAD	FALSE	TRUE	FALSE	FALSE	FALSE	FALSE	FALSE	FALSE
Type 2	7.5	254	No	No	No	No	No	No	Yes	No	No	No	No	No	No	No	6	OAD	FALSE	TRUE	FALSE	FALSE	FALSE	FALSE	FALSE	FALSE
Type 2	7.59	219	Yes	No	No	No	No	No	No	Yes	No	No	No	Yes	No	Yes	1	OAD	FALSE	FALSE	FALSE	TRUE	FALSE	FALSE	FALSE	FALSE
Type 2	6.79	192	No	No	No	No	No	No	No	No	No	No	Yes	No	No	Yes	4	Insulin + OAD	FALSE	FALSE	FALSE	TRUE	FALSE	FALSE	FALSE	FALSE
Type 2	6.79	210	No	No	No	No	No	No	No	No	No	No	Yes	No	No	No	11	Insulin + OAD	TRUE	FALSE	FALSE	FALSE	FALSE	FALSE	FALSE	FALSE
Type 2	6.79	230	No	No	No	Yes	Yes	No	No	No	No	Yes	Yes	No	No	Previous	4	OAD	FALSE	FALSE	FALSE	FALSE	FALSE	TRUE	FALSE	FALSE
Type 2	8	150	No	No	No	No	No	No	No	No	No	No	Yes	No	No	Yes	3	OAD	TRUE	FALSE	FALSE	FALSE	FALSE	FALSE	FALSE	FALSE
Type 2	7.79	225	No	No	No	Yes	No	No	No	No	No	Yes	Yes	No	Yes	No	2	OAD	FALSE	FALSE	FALSE	FALSE	TRUE	FALSE	FALSE	FALSE
Type 2	7	250	No	No	Yes	No	No	No	Yes	No	No	Yes	No	Yes	Yes	Yes	6	Insulin + OAD	FALSE	FALSE	FALSE	FALSE	TRUE	FALSE	FALSE	FALSE
Type 2	9	200	No	No	No	No	No	No	No	No	No	No	No	No	No	No	2	OAD	FALSE	FALSE	FALSE	FALSE	FALSE	FALSE	TRUE	FALSE
Type 2	7.5	206	No	Yes	No	No	No	No	No	No	Yes	No	No	No	No	No	1	OAD	TRUE	FALSE	FALSE	FALSE	FALSE	FALSE	FALSE	FALSE
Type 2	6.79	210	No	No	No	No	No	No	No	No	No	No	Yes	No	No	No	5	Insulin + OAD	TRUE	FALSE	FALSE	FALSE	FALSE	FALSE	FALSE	FALSE
Type 2	9	215	No	No	No	No	No	No	Yes	No	No	No	No	No	Yes	No	4	OAD	FALSE	FALSE	FALSE	FALSE	FALSE	FALSE	FALSE	TRUE
Type 2	7.5	270	Yes	Yes	No	No	No	No	No	No	No	No	Yes	Yes	No	Yes	7	OAD	TRUE	FALSE	FALSE	FALSE	FALSE	FALSE	FALSE	TRUE
Type 2	6.79	240	No	No	No	Yes	No	No	Yes	No	No	Yes	No	Yes	Yes	Previous	4	OAD	TRUE	FALSE	FALSE	FALSE	FALSE	TRUE	FALSE	FALSE
Type 2	7.59	280	No	No	No	Yes	No	Yes	No	No	No	No	Yes	No	No	Yes	10	Insulin + OAD	FALSE	FALSE	FALSE	FALSE	FALSE	TRUE	TRUE	FALSE
Type 2	6.5	245	No	No	No	No	No	No	Yes	No	No	No	No	No	No	No	3	OAD	TRUE	FALSE	FALSE	FALSE	FALSE	FALSE	FALSE	FALSE
Type 2	5.59	160	No	No	No	No	No	No	Yes	No	No	No	No	No	No	No	1	OAD	FALSE	FALSE	FALSE	FALSE	FALSE	FALSE	TRUE	FALSE
Type 2	6.79	188	No	No	No	No	No	No	Yes	No	No	No	No	No	No	Yes	6	OAD	TRUE	FALSE	FALSE	FALSE	FALSE	FALSE	FALSE	FALSE
Type 2	7	180	No	No	Yes	No	No	No	No	No	Yes	No	No	No	Yes	Yes	4	OAD	FALSE	TRUE	FALSE	FALSE	FALSE	FALSE	FALSE	FALSE
Type 2	7.59	240	No	No	No	No	No	No	Yes	No	No	No	No	No	No	No	4	OAD	TRUE	FALSE	FALSE	FALSE	FALSE	FALSE	FALSE	FALSE
Type 2	7.59	188	No	No	No	No	No	No	No	No	No	Yes	Yes	No	Yes	Previous	3	OAD	TRUE	TRUE	FALSE	FALSE	FALSE	FALSE	FALSE	FALSE
Type 2	11	0	Yes	No	No	No	No	No	No	No	No	No	Yes	No	No	No	8	OAD	FALSE	FALSE	FALSE	FALSE	TRUE	FALSE	FALSE	FALSE
Type 2	8.3	185	Yes	No	No	Yes	No	No	Yes	No	No	Yes	No	Yes	Yes	Yes	2	Insulin + OAD	TRUE	TRUE	TRUE	FALSE	FALSE	FALSE	FALSE	FALSE
Type 2	7.79	209	No	Yes	No	No	No	No	No	No	Yes	No	No	No	No	No	1	OAD	FALSE	FALSE	FALSE	FALSE	TRUE	FALSE	FALSE	FALSE
Type 2	9	189	No	No	No	No	No	No	Yes	No	No	Yes	No	No	Yes	No	6	OAD	TRUE	FALSE	FALSE	FALSE	FALSE	FALSE	FALSE	FALSE
Type 2	8	144	No	No	No	No	No	No	Yes	No	No	No	No	No	No	Previous	4	OAD	TRUE	FALSE	FALSE	FALSE	FALSE	FALSE	FALSE	FALSE
Type 2	9	0	Yes	No	No	No	No	No	No	No	No	Yes	No	No	No	No	1	OAD	TRUE	FALSE	FALSE	FALSE	FALSE	FALSE	FALSE	FALSE
Type 2	7	150	No	No	No	No	Yes	No	No	No	No	Yes	No	No	No	No	3	OAD	FALSE	TRUE	FALSE	FALSE	FALSE	FALSE	FALSE	FALSE
Type 2	7	0	No	No	No	No	No	No	No	No	No	No	No	No	No	Yes	1	OAD	TRUE	FALSE	FALSE	FALSE	FALSE	FALSE	FALSE	FALSE
Type 2	10	0	No	No	No	No	No	No	Yes	No	No	Yes	No	No	Previous	Yes	4	OAD	FALSE	FALSE	FALSE	FALSE	FALSE	FALSE	TRUE	FALSE
Type 2	7.59	210	No	Yes	No	No	No	No	No	No	Yes	No	No	No	No	Yes	1	OAD	TRUE	FALSE	FALSE	FALSE	FALSE	FALSE	FALSE	FALSE
Type 2	10	0	No	Yes	No	No	No	No	No	No	Yes	No	No	No	No	No	2	OAD	TRUE	FALSE	FALSE	FALSE	FALSE	FALSE	FALSE	FALSE
Type 2	10	0	Yes	No	No	No	No	No	Yes	No	Yes	No	Yes	No	No	No	1	OAD	FALSE	FALSE	FALSE	FALSE	FALSE	FALSE	TRUE	FALSE
Type 2	7.4	219	No	No	No	No	Yes	No	No	No	No	Yes	No	No	No	No	3	OAD	FALSE	FALSE	FALSE	TRUE	FALSE	FALSE	FALSE	FALSE
Type 2	7.59	231	No	No	No	No	No	No	No	No	No	No	No	No	Yes	No	5	OAD	TRUE	FALSE	FALSE	FALSE	FALSE	FALSE	FALSE	FALSE
Type 2	6	150	No	No	No	No	No	No	No	No	No	No	No	No	No	No	1	OAD	TRUE	TRUE	FALSE	FALSE	FALSE	FALSE	FALSE	FALSE
Type 2	8	190	No	No	No	No	Yes	No	No	No	Yes	Yes	No	No	Previous	No	4	OAD	FALSE	TRUE	FALSE	FALSE	FALSE	FALSE	FALSE	FALSE
Type 2	6	9	Yes	Yes	No	No	No	No	Yes	No	No	No	Yes	Yes	No	No	4	OAD	TRUE	TRUE	FALSE	TRUE	FALSE	FALSE	FALSE	FALSE
Type 2	5	9	No	No	No	Yes	No	No	No	Yes	No	No	Yes	Yes	No	No	3	OAD	TRUE	TRUE	FALSE	FALSE	FALSE	FALSE	FALSE	FALSE
Type 2	8	190	No	No	No	No	No	No	Yes	No	No	No	No	No	No	No	6	OAD	TRUE	TRUE	FALSE	FALSE	FALSE	FALSE	FALSE	FALSE
Type 2	6	200	No	No	No	No	No	No	No	No	No	No	No	No	No	No	5	OAD	TRUE	TRUE	TRUE	FALSE	FALSE	FALSE	FALSE	FALSE
Type 2	8.5	168	No	No	No	No	No	Yes	Yes	No	Yes	No	No	Yes	Yes	Yes	8	OAD	TRUE	FALSE	TRUE	FALSE	FALSE	FALSE	TRUE	FALSE
Type 2	7	158	No	No	Yes	Yes	No	Yes	Yes	No	No	Yes	Yes	Yes	No	No	9	OAD	TRUE	FALSE	TRUE	FALSE	FALSE	FALSE	TRUE	FALSE
Type 2	6	167	No	No	Yes	No	No	No	No	No	Yes	Yes	No	No	No	No	4	OAD	FALSE	FALSE	FALSE	TRUE	FALSE	FALSE	FALSE	FALSE
Type 2	6	190	No	No	No	No	No	No	No	No	No	No	No	No	No	No	3	OAD	FALSE	TRUE	FALSE	FALSE	FALSE	FALSE	FALSE	FALSE
Type 2	6.7	157	No	No	No	No	No	No	No	No	No	No	Yes	No	No	No	4	OAD	TRUE	FALSE	FALSE	FALSE	FALSE	FALSE	FALSE	FALSE
Type 2	6.79	145	No	No	No	No	No	No	Yes	No	No	No	No	No	Yes	No	6	OAD	FALSE	TRUE	FALSE	FALSE	FALSE	TRUE	TRUE	FALSE
Type 2	6.5	134	No	No	No	No	No	No	Yes	No	No	No	No	No	No	No	5	OAD	FALSE	FALSE	FALSE	TRUE	FALSE	TRUE	FALSE	FALSE
Type 2	11.6	0	Yes	No	No	No	No	No	Yes	No	No	No	No	Yes	Yes	Previous	7	Insulin + OAD	TRUE	TRUE	FALSE	FALSE	FALSE	FALSE	TRUE	FALSE
Type 2	7	187	Yes	No	No	No	No	No	No	No	No	Yes	No	No	Previous	No	9	OAD	TRUE	FALSE	FALSE	TRUE	FALSE	FALSE	FALSE	FALSE
Type 2	7.09	178	No	No	No	Yes	No	No	Yes	No	No	No	No	No	Yes	No	2	OAD	FALSE	TRUE	FALSE	FALSE	FALSE	TRUE	FALSE	FALSE
Type 2	7	176	No	No	No	No	No	No	No	No	Yes	No	No	No	Yes	Yes	4	OAD	FALSE	TRUE	FALSE	FALSE	FALSE	TRUE	FALSE	FALSE
Type 2	7	170	No	No	Yes	No	No	Yes	No	No	No	No	No	No	No	No	2	OAD	TRUE	FALSE	FALSE	FALSE	FALSE	FALSE	FALSE	FALSE
Type 2	8	190	No	No	No	No	Yes	No	No	No	Yes	Yes	No	No	Yes	Yes	4	OAD	FALSE	TRUE	FALSE	FALSE	FALSE	FALSE	FALSE	FALSE
Type 2	8.69	244	No	No	No	No	No	No	No	Yes	No	No	Yes	No	No	No	3	Insulin + OAD	FALSE	FALSE	FALSE	TRUE	FALSE	FALSE	FALSE	FALSE
Type 2	7.9	215	No	No	No	No	No	No	No	No	No	Yes	No	No	No	No	4	OAD	FALSE	FALSE	FALSE	TRUE	FALSE	FALSE	FALSE	FALSE
Type 2	6.5	200	No	No	No	No	No	No	No	No	No	No	No	No	Yes	No	5	OAD	TRUE	TRUE	FALSE	FALSE	FALSE	FALSE	FALSE	FALSE
Type 2	6.4	120	No	No	No	No	No	No	Yes	No	No	No	No	No	Yes	Yes	2	OAD	FALSE	TRUE	FALSE	FALSE	FALSE	TRUE	FALSE	FALSE
Type 2	6	196	No	No	Yes	No	No	No	No	No	No	Yes	No	No	No	No	2	OAD	TRUE	FALSE	FALSE	FALSE	FALSE	FALSE	FALSE	FALSE
Type 2	5	9	No	Yes	No	No	Yes	No	No	Yes	No	No	Yes	No	No	No	4	OAD	FALSE	TRUE	FALSE	FALSE	FALSE	TRUE	FALSE	FALSE
Type 2	6.9	177	No	No	No	No	No	No	Yes	No	No	Yes	No	No	No	No	2	OAD	FALSE	FALSE	FALSE	TRUE	FALSE	FALSE	FALSE	FALSE
Type 2	8	170	No	No	No	No	No	No	No	Yes	No	Yes	No	No	Yes	Yes	2	OAD	TRUE	FALSE	FALSE	FALSE	FALSE	FALSE	FALSE	FALSE
Type 2	6	8	Yes	No	No	No	Yes	Yes	No	No	No	No	Yes	Yes	No	No	4	OAD	FALSE	FALSE	FALSE	TRUE	TRUE	FALSE	FALSE	FALSE
Type 2	7	186	No	No	Yes	No	No	No	No	No	No	Yes	No	No	No	Yes	5	OAD	TRUE	TRUE	TRUE	TRUE	TRUE	TRUE	TRUE	TRUE
Type 2	5	8	Yes	No	No	No	No	No	Yes	No	Yes	No	No	No	No	No	9	OAD	FALSE	FALSE	TRUE	FALSE	TRUE	FALSE	FALSE	FALSE
Type 2	8.09	241	No	No	No	No	No	No	Yes	No	No	Yes	No	No	No	No	7	OAD	TRUE	FALSE	FALSE	FALSE	FALSE	FALSE	FALSE	FALSE
Type 2	9.4	210	Yes	Yes	No	Yes	No	No	Yes	Yes	No	No	Yes	Yes	Yes	Yes	15	OAD	TRUE	TRUE	TRUE	FALSE	FALSE	TRUE	FALSE	FALSE
Type 2	8.3	245	Yes	No	No	No	No	No	No	Yes	Yes	No	No	Yes	Yes	Previous	6	Insulin + OAD	FALSE	TRUE	FALSE	FALSE	TRUE	TRUE	TRUE	FALSE
Type 2	7.5	198	No	No	No	Yes	No	No	Yes	Yes	No	Yes	No	No	No	No	5	Insulin + OAD	TRUE	FALSE	FALSE	TRUE	FALSE	TRUE	FALSE	FALSE
Type 2	9.59	214	No	No	No	No	No	No	Yes	No	No	No	No	No	Yes	Yes	9	OAD	TRUE	FALSE	FALSE	FALSE	FALSE	FALSE	FALSE	FALSE
Type 2	9.3	258	No	No	No	No	No	No	No	No	Yes	No	No	No	Yes	Yes	10	OAD	TRUE	FALSE	FALSE	FALSE	FALSE	FALSE	FALSE	FALSE
Type 2	7.29	238	No	No	No	No	No	No	Yes	No	No	Yes	Yes	No	No	Yes	8	OAD	TRUE	FALSE	FALSE	FALSE	FALSE	FALSE	TRUE	FALSE
Type 2	9.3	219	No	No	No	No	No	No	Yes	No	No	No	No	No	Yes	Yes	7	OAD	TRUE	FALSE	FALSE	FALSE	FALSE	FALSE	FALSE	FALSE
Type 2	8.19	185	Yes	No	No	Yes	No	No	No	No	No	Yes	No	Yes	No	No	2	Insulin + OAD	TRUE	FALSE	TRUE	FALSE	TRUE	FALSE	FALSE	FALSE
Type 2	7.7	230	No	No	No	No	No	No	Yes	No	Yes	No	No	Yes	No	No	5	OAD	TRUE	FALSE	FALSE	FALSE	FALSE	FALSE	TRUE	FALSE
Type 2	8.5	200	No	No	No	Yes	No	No	No	No	Yes	Yes	No	No	Yes	Previous	8	OAD	FALSE	TRUE	FALSE	TRUE	FALSE	FALSE	FALSE	FALSE
Type 2	8.5	200	No	No	No	Yes	Yes	No	No	No	Yes	Yes	No	No	No	No	5	OAD	FALSE	TRUE	FALSE	TRUE	FALSE	FALSE	FALSE	FALSE
Type 2	8.4	190	Yes	No	No	Yes	No	No	Yes	No	No	Yes	No	Yes	No	No	2	Insulin + OAD	TRUE	FALSE	FALSE	FALSE	TRUE	FALSE	FALSE	FALSE
Type 2	9	210	No	No	No	Yes	Yes	No	No	No	No	Yes	No	No	No	Previous	8	OAD	TRUE	FALSE	FALSE	TRUE	FALSE	FALSE	FALSE	FALSE
Type 2	9	210	No	No	No	Yes	Yes	No	No	No	No	Yes	No	No	Yes	Yes	5	OAD	FALSE	TRUE	FALSE	TRUE	FALSE	FALSE	FALSE	FALSE
Type 2	7.79	147	Yes	No	No	Yes	Yes	No	Yes	No	No	Yes	No	Yes	Yes	Yes	15	OAD	TRUE	FALSE	FALSE	FALSE	FALSE	FALSE	FALSE	FALSE
Type 2	7.9	150	No	No	No	No	No	No	Yes	No	Yes	No	No	Yes	No	No	13	Insulin + OAD	FALSE	FALSE	FALSE	TRUE	TRUE	TRUE	FALSE	FALSE
Type 2	8.4	165	Yes	Yes	Yes	No	No	No	Yes	No	Yes	Yes	No	No	No	No	12	OAD	TRUE	TRUE	FALSE	FALSE	FALSE	FALSE	FALSE	FALSE
Type 2	9.4	164	Yes	No	Yes	Yes	No	No	Yes	No	No	Yes	No	Yes	No	Yes	11	OAD	TRUE	TRUE	FALSE	FALSE	FALSE	TRUE	FALSE	FALSE
Type 2	7.5	210	No	No	No	Yes	No	No	No	Yes	Yes	Yes	No	No	Yes	Yes	4	Insulin + OAD	FALSE	FALSE	FALSE	TRUE	FALSE	TRUE	TRUE	FALSE
Type 2	7.79	150	Yes	No	No	No	No	No	Yes	No	No	Yes	No	Yes	No	No	11	OAD	FALSE	FALSE	FALSE	TRUE	TRUE	TRUE	FALSE	FALSE
Type 2	8.59	195	Yes	No	Yes	No	No	No	Yes	No	Yes	Yes	Yes	Yes	No	Yes	2	Insulin + OAD	TRUE	TRUE	FALSE	FALSE	TRUE	FALSE	FALSE	FALSE
Type 2	8.4	260	No	No	No	Yes	No	No	No	No	No	No	No	No	No	Yes	2	OAD	FALSE	FALSE	FALSE	TRUE	FALSE	FALSE	FALSE	FALSE
Type 2	7.79	150	Yes	No	No	No	No	No	Yes	No	No	Yes	No	Yes	No	No	14	OAD	FALSE	FALSE	FALSE	TRUE	TRUE	FALSE	FALSE	FALSE
Type 2	9.3	211	No	No	No	No	No	No	No	No	Yes	No	No	No	No	No	7	OAD	TRUE	FALSE	FALSE	FALSE	FALSE	FALSE	FALSE	FALSE
Type 2	8	180	Yes	No	No	Yes	No	No	Yes	Yes	No	Yes	No	Yes	No	No	3	OAD	FALSE	TRUE	FALSE	FALSE	TRUE	FALSE	FALSE	FALSE
Type 2	7.9	216	No	No	No	No	No	No	Yes	No	Yes	No	Yes	No	No	No	8	OAD	TRUE	FALSE	FALSE	FALSE	FALSE	FALSE	TRUE	FALSE
Type 2	7.29	139	Yes	No	No	Yes	No	No	Yes	No	Yes	Yes	No	No	Yes	Yes	12	OAD	TRUE	FALSE	FALSE	TRUE	FALSE	TRUE	FALSE	FALSE
Type 2	9.5	214	No	No	No	No	No	No	No	No	No	Yes	No	No	No	No	8	OAD	TRUE	FALSE	FALSE	FALSE	FALSE	FALSE	FALSE	FALSE
Type 2	8.3	250	No	No	No	No	No	No	Yes	No	Yes	No	Yes	No	No	No	7	OAD	TRUE	FALSE	FALSE	FALSE	FALSE	FALSE	TRUE	FALSE
Type 2	8.59	215	No	No	No	No	No	No	Yes	No	No	No	No	No	Yes	Yes	8	OAD	TRUE	FALSE	FALSE	FALSE	FALSE	FALSE	FALSE	FALSE
Type 2	8.19	185	Yes	No	No	Yes	No	No	No	No	Yes	Yes	No	No	Yes	No	4	OAD	TRUE	TRUE	FALSE	FALSE	FALSE	FALSE	FALSE	FALSE
Type 2	8.4	152	No	Yes	No	Yes	No	No	Yes	Yes	No	Yes	No	Yes	No	No	9	OAD	TRUE	TRUE	FALSE	FALSE	FALSE	FALSE	FALSE	FALSE
Type 2	9.3	218	No	No	No	No	No	No	No	No	No	Yes	No	No	No	No	8	OAD	TRUE	FALSE	FALSE	FALSE	FALSE	FALSE	FALSE	FALSE
Type 2	7.4	210	No	No	No	Yes	No	No	No	No	Yes	Yes	No	Yes	No	No	5	OAD	TRUE	FALSE	FALSE	FALSE	FALSE	FALSE	TRUE	FALSE
Type 2	7.59	180	No	No	No	No	No	No	Yes	No	No	Yes	No	No	No	No	10	OAD	TRUE	FALSE	FALSE	FALSE	FALSE	FALSE	TRUE	FALSE
Type 2	7	170	Yes	No	No	No	No	No	No	No	No	Yes	No	No	Yes	No	3	OAD	TRUE	TRUE	FALSE	FALSE	TRUE	FALSE	FALSE	FALSE
Type 2	7.4	186	No	No	No	No	No	Yes	Yes	Yes	No	No	No	Yes	No	Yes	3	Insulin + OAD	FALSE	FALSE	FALSE	TRUE	TRUE	TRUE	FALSE	FALSE
Type 2	8.3	243	No	No	No	No	No	No	Yes	Yes	No	No	No	Yes	Yes	Yes	8	Insulin + OAD	TRUE	TRUE	FALSE	FALSE	FALSE	TRUE	TRUE	FALSE
Type 2	7	209	No	No	No	No	No	No	No	Yes	No	No	No	No	No	No	1	Insulin + OAD	TRUE	FALSE	FALSE	FALSE	FALSE	FALSE	FALSE	FALSE
Type 2	9.3	217	No	No	No	No	No	No	No	No	No	Yes	No	No	Yes	Yes	8	OAD	TRUE	FALSE	FALSE	FALSE	FALSE	FALSE	FALSE	FALSE
Type 2	9.3	218	No	No	No	No	No	No	Yes	No	No	No	No	No	No	No	10	OAD	TRUE	FALSE	FALSE	FALSE	FALSE	FALSE	FALSE	FALSE
Type 2	5.5	170	No	No	No	No	No	No	No	No	No	No	No	No	No	Yes	5	OAD	FALSE	TRUE	FALSE	FALSE	FALSE	FALSE	FALSE	FALSE
Type 2	6.79	177	No	No	No	No	No	No	Yes	No	No	No	No	Yes	No	No	2	OAD	TRUE	FALSE	FALSE	FALSE	FALSE	FALSE	FALSE	FALSE
Type 2	8	165	No	No	Yes	No	No	Yes	Yes	No	No	Yes	Yes	Yes	No	No	12	OAD	TRUE	FALSE	TRUE	FALSE	FALSE	FALSE	TRUE	FALSE
Type 2	7	230	No	No	No	Yes	Yes	No	No	No	No	Yes	No	No	No	No	5	OAD	FALSE	FALSE	FALSE	FALSE	FALSE	TRUE	FALSE	FALSE
Type 2	9.3	261	No	No	No	No	No	No	No	No	Yes	Yes	No	No	Yes	Yes	6	OAD	TRUE	FALSE	FALSE	FALSE	FALSE	FALSE	FALSE	FALSE
Type 2	6.5	180	No	No	No	No	No	No	Yes	No	No	Yes	No	No	No	No	3	OAD	FALSE	TRUE	FALSE	FALSE	FALSE	FALSE	FALSE	FALSE
Type 2	7	155	No	No	No	No	No	No	No	Yes	No	Yes	No	No	No	No	4	OAD	FALSE	TRUE	FALSE	FALSE	FALSE	FALSE	FALSE	FALSE
Type 2	7	167	No	No	No	Yes	No	No	No	No	No	Yes	No	No	No	No	7	OAD	FALSE	TRUE	FALSE	FALSE	FALSE	FALSE	FALSE	FALSE
Type 2	8.4	270	No	No	No	No	No	No	Yes	No	Yes	No	No	No	No	No	8	OAD	TRUE	TRUE	TRUE	FALSE	FALSE	FALSE	FALSE	FALSE
Type 2	10	197	No	No	No	No	No	No	Yes	No	No	Yes	No	No	No	No	6	Insulin + OAD	FALSE	FALSE	FALSE	FALSE	FALSE	FALSE	FALSE	TRUE
Type 2	10	244	No	No	No	No	No	No	No	No	No	No	No	No	No	No	7	Insulin + OAD	TRUE	FALSE	FALSE	FALSE	FALSE	FALSE	FALSE	FALSE
Type 2	7	209	No	No	No	Yes	No	No	No	No	No	No	No	No	No	No	5	OAD	TRUE	FALSE	FALSE	FALSE	FALSE	FALSE	FALSE	FALSE
Type 2	7	266	No	No	No	No	Yes	Yes	No	No	Yes	Yes	No	No	Previous	Yes	12	Insulin + OAD	FALSE	TRUE	TRUE	FALSE	FALSE	FALSE	FALSE	FALSE
Type 2	9.69	0	No	No	No	Yes	No	No	Yes	No	No	No	Yes	No	No	No	4	OAD	FALSE	FALSE	TRUE	TRUE	FALSE	FALSE	FALSE	FALSE
Type 2	10.6	0	No	No	No	Yes	Yes	No	No	No	No	No	Yes	Yes	No	No	4	OAD	TRUE	FALSE	FALSE	TRUE	FALSE	FALSE	FALSE	FALSE
Type 2	9.3	190	No	No	No	No	No	No	Yes	No	No	No	No	No	Yes	Yes	7	OAD	TRUE	FALSE	FALSE	FALSE	FALSE	FALSE	FALSE	FALSE
Type 2	7	220	No	No	No	No	No	No	Yes	Yes	Yes	No	No	No	No	No	4	OAD	FALSE	FALSE	FALSE	FALSE	FALSE	FALSE	TRUE	FALSE
Type 2	8.4	190	Yes	No	No	No	No	Yes	No	Yes	No	No	No	No	No	Yes	8	OAD	FALSE	TRUE	TRUE	TRUE	FALSE	FALSE	TRUE	FALSE
Type 2	10.69	0	No	No	Yes	No	No	No	Yes	Yes	No	No	Yes	Yes	No	No	4	OAD	TRUE	FALSE	FALSE	FALSE	TRUE	FALSE	FALSE	FALSE
Type 2	8.4	154	Yes	No	No	No	No	No	No	No	No	No	No	No	Yes	No	2	Insulin + OAD	FALSE	TRUE	FALSE	FALSE	FALSE	FALSE	FALSE	FALSE
Type 2	8.3	211	No	No	No	No	No	No	Yes	No	No	No	No	Yes	Yes	No	8	Insulin + OAD	TRUE	TRUE	TRUE	FALSE	FALSE	FALSE	FALSE	FALSE
Type 2	7	171	No	No	No	No	No	No	No	No	Yes	Yes	No	No	No	No	7	OAD	FALSE	TRUE	FALSE	FALSE	FALSE	FALSE	FALSE	FALSE
Type 2	7.9	234	No	No	No	No	No	No	No	Yes	No	Yes	No	No	No	No	4	OAD	FALSE	FALSE	FALSE	TRUE	FALSE	FALSE	FALSE	FALSE
Type 2	7.29	183	No	No	No	No	No	No	No	No	No	Yes	No	No	No	No	2	OAD	TRUE	FALSE	FALSE	FALSE	FALSE	FALSE	FALSE	FALSE
Type 2	6.7	156	No	No	No	No	No	No	No	No	No	No	Yes	Yes	No	No	1	OAD	TRUE	FALSE	FALSE	FALSE	FALSE	FALSE	FALSE	FALSE
Type 2	8.3	254	No	No	No	Yes	No	No	Yes	Yes	No	Yes	No	Yes	Yes	Yes	5	Insulin + OAD	TRUE	TRUE	FALSE	FALSE	FALSE	TRUE	FALSE	FALSE
Type 2	7	207	No	No	No	No	No	No	Yes	No	No	No	No	No	No	No	10	Insulin + OAD	TRUE	FALSE	FALSE	FALSE	FALSE	FALSE	FALSE	FALSE
Type 2	8.5	155	No	No	No	No	No	No	Yes	No	No	No	No	No	Yes	No	2	Insulin + OAD	TRUE	FALSE	FALSE	FALSE	FALSE	FALSE	FALSE	FALSE
Type 2	8.4	153	No	No	No	No	No	No	Yes	No	No	No	No	No	Yes	Yes	2	Insulin + OAD	FALSE	TRUE	FALSE	FALSE	FALSE	FALSE	FALSE	FALSE
Type 2	9.59	175	No	No	No	No	No	No	Yes	No	No	No	No	No	No	No	3	OAD	TRUE	FALSE	FALSE	FALSE	FALSE	FALSE	FALSE	FALSE
Type 2	6	0	No	No	Yes	Yes	Yes	No	No	Yes	Yes	Yes	No	No	Previous	Yes	4	OAD	FALSE	TRUE	TRUE	FALSE	FALSE	FALSE	FALSE	FALSE
Type 2	7	255	No	No	Yes	Yes	No	No	No	No	Yes	Yes	No	No	Previous	No	5	Insulin + OAD	FALSE	TRUE	TRUE	FALSE	FALSE	FALSE	FALSE	FALSE
Type 2	6.7	220	No	No	No	No	No	Yes	Yes	No	Yes	No	No	Yes	No	No	7	OAD	FALSE	FALSE	FALSE	FALSE	TRUE	FALSE	FALSE	FALSE
Type 2	7	167	No	No	No	No	No	No	No	Yes	No	Yes	No	No	No	No	7	OAD	FALSE	TRUE	FALSE	FALSE	FALSE	FALSE	FALSE	FALSE
Type 2	7	163	No	No	No	No	No	No	No	No	Yes	Yes	Yes	Yes	Previous	Previous	3	OAD	FALSE	TRUE	FALSE	FALSE	FALSE	FALSE	FALSE	FALSE
Type 2	9.9	0	Yes	No	No	No	Yes	No	Yes	No	No	No	Yes	Yes	Yes	No	2	OAD	TRUE	FALSE	TRUE	FALSE	FALSE	FALSE	FALSE	FALSE
Type 2	8.69	218	No	No	No	No	No	No	Yes	No	No	No	No	No	Yes	Yes	8	OAD	TRUE	FALSE	FALSE	FALSE	FALSE	FALSE	FALSE	FALSE
Type 2	7.5	190	No	No	No	No	No	Yes	No	Yes	No	No	No	Yes	No	No	3	OAD	TRUE	TRUE	FALSE	FALSE	TRUE	FALSE	FALSE	FALSE
Type 2	7	188	No	No	No	No	No	No	No	Yes	Yes	Yes	No	No	No	No	7	OAD	FALSE	TRUE	TRUE	FALSE	FALSE	FALSE	FALSE	FALSE
Type 2	6.4	180	No	No	No	Yes	No	No	No	No	No	No	No	No	No	No	2	OAD	FALSE	FALSE	FALSE	FALSE	FALSE	FALSE	TRUE	FALSE
Type 2	7.5	233	No	No	No	No	No	No	Yes	No	No	No	No	Yes	No	No	7	Insulin + OAD	FALSE	TRUE	FALSE	TRUE	FALSE	FALSE	FALSE	FALSE
Type 2	10	211	No	No	No	No	No	No	Yes	No	No	No	No	No	Yes	Yes	9	Insulin + OAD	TRUE	FALSE	FALSE	FALSE	FALSE	FALSE	FALSE	FALSE
Type 2	7	200	No	No	No	No	No	No	Yes	No	No	No	No	No	No	No	2	OAD	TRUE	FALSE	FALSE	FALSE	FALSE	FALSE	FALSE	FALSE
Type 2	7	155	No	No	No	No	No	No	No	No	Yes	Yes	No	No	No	No	7	OAD	FALSE	TRUE	FALSE	FALSE	FALSE	FALSE	FALSE	FALSE
Type 2	7	167	No	No	No	No	No	No	No	No	Yes	Yes	No	No	No	No	7	OAD	TRUE	TRUE	FALSE	FALSE	FALSE	FALSE	FALSE	FALSE
Type 2	7.5	250	No	No	No	Yes	No	Yes	Yes	No	Yes	No	No	Yes	Yes	Yes	9	Insulin + OAD	TRUE	FALSE	FALSE	FALSE	TRUE	FALSE	FALSE	FALSE
Type 2	7.79	200	No	No	Yes	No	No	No	No	No	No	No	No	No	No	Yes	1	OAD	FALSE	TRUE	FALSE	FALSE	FALSE	FALSE	FALSE	FALSE
Type 2	7.5	223	No	No	No	No	No	No	No	No	Yes	No	No	Yes	Yes	Previous	5	OAD	FALSE	FALSE	FALSE	TRUE	FALSE	FALSE	FALSE	FALSE
Type 2	7	266	No	No	No	No	Yes	No	No	Yes	Yes	Yes	No	No	No	Yes	3	Insulin + OAD	FALSE	FALSE	TRUE	TRUE	FALSE	TRUE	FALSE	FALSE
Type 2	9.3	217	No	No	No	No	No	No	Yes	No	No	No	No	No	No	No	7	OAD	TRUE	FALSE	FALSE	FALSE	FALSE	FALSE	FALSE	FALSE
Type 2	7.2	240	No	No	No	No	Yes	Yes	No	No	Yes	Yes	Yes	No	Yes	Previous	4	OAD	FALSE	FALSE	TRUE	FALSE	FALSE	FALSE	FALSE	FALSE
Type 2	7	178	No	No	No	Yes	Yes	No	No	No	No	No	No	Yes	No	No	4	OAD	FALSE	TRUE	TRUE	FALSE	FALSE	FALSE	FALSE	FALSE
Type 2	9	160	No	No	No	No	No	No	No	No	No	No	No	No	No	Yes	2	OAD	FALSE	FALSE	FALSE	FALSE	FALSE	FALSE	FALSE	TRUE
Type 2	11.3	0	No	No	Yes	No	No	No	No	Yes	No	No	Yes	Yes	Yes	Yes	2	Insulin + OAD	FALSE	FALSE	FALSE	FALSE	TRUE	FALSE	FALSE	FALSE
Type 2	11.8	0	No	No	Yes	No	No	Yes	No	No	No	Yes	No	Yes	Yes	No	3	OAD	TRUE	FALSE	FALSE	FALSE	FALSE	FALSE	FALSE	FALSE
Type 2	9.3	217	No	No	No	No	No	No	Yes	No	No	No	No	No	No	No	9	OAD	TRUE	FALSE	FALSE	FALSE	FALSE	FALSE	FALSE	FALSE
Type 2	7	177	No	No	Yes	No	No	Yes	Yes	No	No	No	Yes	Yes	No	No	10	OAD	TRUE	FALSE	FALSE	FALSE	FALSE	FALSE	TRUE	FALSE
Type 2	8	190	No	No	No	Yes	No	Yes	No	No	No	No	No	No	Yes	No	2	OAD	TRUE	TRUE	FALSE	FALSE	FALSE	FALSE	FALSE	FALSE
Type 2	7	189	No	No	No	No	No	Yes	No	Yes	No	No	No	No	No	No	7	OAD	FALSE	TRUE	FALSE	FALSE	FALSE	FALSE	FALSE	FALSE
Type 2	8.19	188	No	No	No	No	Yes	No	Yes	No	No	No	No	No	No	No	5	OAD	FALSE	TRUE	TRUE	TRUE	FALSE	TRUE	TRUE	FALSE
Type 2	7.5	198	Yes	No	No	No	No	No	Yes	No	No	Yes	No	No	Previous	Yes	5	Insulin + OAD	TRUE	FALSE	FALSE	FALSE	TRUE	TRUE	TRUE	FALSE
Type 2	7.5	240	No	No	No	Yes	Yes	No	No	No	No	Yes	No	No	No	No	5	OAD	TRUE	FALSE	FALSE	FALSE	FALSE	FALSE	TRUE	FALSE
Type 2	7	164	No	No	No	No	No	No	No	No	Yes	Yes	No	No	No	Yes	3	OAD	FALSE	TRUE	FALSE	TRUE	FALSE	FALSE	FALSE	FALSE
Type 2	9	180	No	No	No	No	No	No	Yes	No	No	No	Yes	No	No	No	7	OAD	TRUE	TRUE	FALSE	FALSE	FALSE	FALSE	FALSE	FALSE
Type 2	8.3	233	No	No	No	No	No	No	No	Yes	No	Yes	No	Yes	No	No	7	Insulin + OAD	TRUE	FALSE	FALSE	FALSE	FALSE	TRUE	TRUE	FALSE
Type 2	7.5	230	Yes	No	No	No	No	No	Yes	No	No	Yes	Yes	No	No	No	6	Insulin + OAD	TRUE	FALSE	FALSE	FALSE	FALSE	FALSE	FALSE	FALSE
Type 2	9	167	No	No	No	No	No	No	Yes	No	No	No	No	No	No	No	2	OAD	FALSE	FALSE	FALSE	FALSE	FALSE	FALSE	TRUE	FALSE
Type 2	9	177	No	No	No	No	No	No	Yes	No	No	No	No	No	No	No	4	OAD	TRUE	FALSE	FALSE	FALSE	FALSE	FALSE	FALSE	FALSE
Type 2	10.3	203	No	No	No	No	No	No	No	No	No	No	No	No	No	No	4	OAD	FALSE	FALSE	FALSE	TRUE	FALSE	FALSE	FALSE	FALSE
Type 2	7	255	No	No	Yes	No	No	No	Yes	Yes	Yes	Yes	No	No	Yes	Previous	8	Insulin + OAD	FALSE	TRUE	FALSE	FALSE	FALSE	FALSE	FALSE	FALSE
Type 2	7.5	260	No	No	Yes	No	No	No	No	Yes	No	Yes	No	Yes	Previous	Yes	7	OAD	FALSE	FALSE	FALSE	FALSE	FALSE	FALSE	TRUE	FALSE
Type 2	7.5	0	No	No	No	No	No	No	No	No	No	No	Yes	Yes	Yes	No	6	OAD	TRUE	FALSE	FALSE	TRUE	FALSE	FALSE	FALSE	FALSE
Type 2	7	189	No	No	No	No	No	Yes	No	No	Yes	Yes	No	No	No	No	4	OAD	FALSE	TRUE	FALSE	FALSE	FALSE	FALSE	FALSE	FALSE
Type 2	5	180	No	No	No	No	No	No	No	No	No	No	No	No	No	No	6	OAD	TRUE	TRUE	FALSE	FALSE	FALSE	FALSE	FALSE	FALSE
Type 2	6.79	185	Yes	Yes	No	No	No	No	No	No	No	No	No	Yes	No	No	4	OAD	TRUE	FALSE	FALSE	FALSE	FALSE	FALSE	FALSE	FALSE
Type 2	5	9	No	No	No	No	Yes	Yes	No	No	No	Yes	Yes	No	No	No	3	OAD	FALSE	TRUE	FALSE	FALSE	FALSE	TRUE	FALSE	FALSE
Type 2	7	162	No	No	No	No	No	No	No	No	Yes	No	No	Yes	No	No	6	OAD	FALSE	TRUE	FALSE	FALSE	FALSE	FALSE	FALSE	FALSE
Type 2	6.79	276	No	No	No	No	No	No	Yes	No	No	No	Yes	No	Yes	Yes	7	OAD	TRUE	TRUE	FALSE	FALSE	FALSE	FALSE	TRUE	FALSE
Type 2	8	0	No	No	No	No	Yes	No	No	Yes	No	No	Yes	No	No	Yes	7	OAD	FALSE	TRUE	FALSE	FALSE	FALSE	FALSE	FALSE	FALSE
Type 2	6.7	186	No	No	Yes	No	No	No	Yes	No	No	No	Yes	No	No	No	4	OAD	FALSE	TRUE	FALSE	FALSE	FALSE	FALSE	FALSE	FALSE
Type 2	6.7	220	No	No	No	No	No	No	Yes	No	Yes	No	No	No	No	No	3	OAD	TRUE	FALSE	TRUE	FALSE	FALSE	FALSE	FALSE	FALSE
Type 2	6.79	200	No	No	No	No	No	No	No	No	No	No	Yes	No	No	Yes	5	Insulin + OAD	FALSE	TRUE	FALSE	FALSE	FALSE	FALSE	FALSE	FALSE
Type 2	7	270	Yes	No	No	No	No	No	No	No	No	No	No	No	No	No	5	OAD	TRUE	FALSE	TRUE	FALSE	FALSE	FALSE	FALSE	FALSE
Type 2	7	200	No	No	No	No	No	No	Yes	No	No	No	No	No	Yes	No	2	OAD	TRUE	FALSE	FALSE	FALSE	FALSE	FALSE	FALSE	FALSE
Type 2	6.79	190	No	No	No	No	Yes	No	No	No	Yes	No	Yes	No	No	No	4	OAD	FALSE	FALSE	FALSE	FALSE	FALSE	TRUE	FALSE	FALSE
Type 2	7	222	Yes	No	No	No	Yes	Yes	No	No	Yes	No	No	No	No	Previous	2	OAD	FALSE	TRUE	FALSE	TRUE	FALSE	TRUE	FALSE	FALSE
Type 2	8.69	199	No	No	Yes	No	No	No	No	No	No	No	No	Yes	No	No	5	OAD	TRUE	FALSE	FALSE	FALSE	FALSE	FALSE	FALSE	FALSE
Type 2	7	189	Yes	No	No	No	No	No	No	No	No	No	No	No	Yes	Yes	4	OAD	TRUE	TRUE	FALSE	FALSE	FALSE	FALSE	FALSE	FALSE
Type 2	7	178	No	No	No	No	No	No	No	No	Yes	No	No	Yes	No	Yes	7	Insulin + OAD	FALSE	TRUE	FALSE	FALSE	FALSE	FALSE	FALSE	FALSE
Type 2	6.7	255	No	No	No	No	No	No	Yes	No	Yes	No	Yes	No	No	No	4	OAD	TRUE	TRUE	FALSE	FALSE	FALSE	FALSE	TRUE	FALSE
Type 2	7	243	No	No	No	No	No	No	No	No	No	No	No	No	Yes	No	4	OAD	TRUE	TRUE	FALSE	FALSE	FALSE	FALSE	TRUE	FALSE
Type 2	7	189	No	No	No	No	No	No	No	Yes	Yes	No	No	No	No	No	7	OAD	FALSE	TRUE	FALSE	FALSE	FALSE	FALSE	FALSE	FALSE
Type 2	7	160	No	No	Yes	No	No	No	No	No	No	No	No	Yes	No	No	3	OAD	TRUE	FALSE	FALSE	FALSE	FALSE	FALSE	FALSE	FALSE
Type 2	6.59	182	No	No	No	No	No	No	Yes	No	No	No	No	No	Yes	No	3	OAD	TRUE	FALSE	FALSE	FALSE	FALSE	FALSE	FALSE	FALSE
Type 2	7.5	240	Yes	No	No	No	No	No	Yes	Yes	No	No	Yes	No	No	No	6	Insulin + OAD	FALSE	FALSE	FALSE	FALSE	TRUE	FALSE	FALSE	FALSE
Type 2	6	109	No	No	No	Yes	No	Yes	No	No	No	No	No	No	No	No	1	OAD	TRUE	FALSE	FALSE	FALSE	FALSE	FALSE	FALSE	FALSE
Type 2	7.5	210	No	No	No	No	No	No	No	No	No	No	No	No	Previous	Previous	3	OAD	FALSE	FALSE	FALSE	TRUE	FALSE	FALSE	FALSE	FALSE
Type 2	8.4	154	Yes	No	No	No	No	No	No	No	No	No	No	No	Yes	Yes	2	Insulin + OAD	FALSE	TRUE	FALSE	FALSE	FALSE	FALSE	FALSE	FALSE
Type 2	6.5	190	Yes	No	No	No	No	No	No	No	No	Yes	No	No	No	No	3	OAD	FALSE	TRUE	FALSE	FALSE	FALSE	FALSE	FALSE	FALSE
Type 2	6.5	241	No	No	No	No	No	No	Yes	No	No	Yes	No	No	No	No	5	OAD	TRUE	FALSE	FALSE	FALSE	FALSE	FALSE	FALSE	FALSE
Type 2	6	150	No	No	No	No	Yes	No	No	No	No	Yes	No	No	No	No	3	OAD	FALSE	TRUE	FALSE	FALSE	FALSE	FALSE	FALSE	FALSE
Type 2	6.7	211	No	No	No	No	No	No	Yes	No	No	No	Yes	Yes	Yes	No	4	OAD	TRUE	TRUE	FALSE	FALSE	FALSE	FALSE	TRUE	FALSE
Type 2	5	8	Yes	No	No	No	No	No	Yes	No	No	No	Yes	Yes	No	No	3	OAD	TRUE	FALSE	FALSE	TRUE	TRUE	FALSE	FALSE	FALSE
Type 2	5	9	Yes	No	No	No	No	No	Yes	No	No	No	Yes	Yes	No	No	5	OAD	TRUE	FALSE	FALSE	TRUE	TRUE	FALSE	FALSE	FALSE
Type 2	6.4	180	No	No	No	No	No	No	No	No	No	No	No	No	Yes	No	2	OAD	FALSE	FALSE	FALSE	FALSE	FALSE	FALSE	TRUE	FALSE
Type 2	7	198	No	No	No	No	No	No	No	Yes	No	No	No	Yes	Yes	No	7	Insulin + OAD	FALSE	TRUE	FALSE	FALSE	FALSE	FALSE	FALSE	FALSE
Type 2	7	177	No	No	No	No	No	No	Yes	Yes	No	Yes	No	No	Previous	Previous	4	OAD	FALSE	TRUE	FALSE	FALSE	FALSE	FALSE	FALSE	FALSE
Type 2	6.59	251	No	No	No	No	No	No	Yes	No	Yes	No	No	No	No	No	6	OAD	TRUE	TRUE	FALSE	FALSE	FALSE	FALSE	FALSE	FALSE
Type 2	8.3	153	Yes	No	No	No	No	No	No	No	No	No	No	No	Yes	Yes	3	Insulin + OAD	FALSE	TRUE	FALSE	FALSE	FALSE	FALSE	FALSE	FALSE
Type 2	7.2	211	No	No	No	Yes	No	No	Yes	No	Yes	No	No	No	Yes	Yes	3	OAD	TRUE	TRUE	FALSE	FALSE	FALSE	FALSE	TRUE	FALSE
Type 2	7	176	No	Yes	No	Yes	No	No	No	No	Yes	No	No	No	No	No	7	OAD	FALSE	FALSE	FALSE	FALSE	TRUE	FALSE	FALSE	FALSE
Type 2	6.4	210	No	No	No	No	No	No	No	No	No	Yes	No	Yes	No	No	8	OAD	TRUE	FALSE	FALSE	FALSE	FALSE	FALSE	FALSE	FALSE
Type 2	7	259	Yes	No	No	No	No	Yes	No	No	Yes	Yes	No	No	Yes	Yes	7	Insulin + OAD	TRUE	TRUE	FALSE	FALSE	FALSE	FALSE	FALSE	FALSE
Type 2	7.2	200	No	No	No	No	Yes	No	No	No	No	No	No	Yes	No	No	3	OAD	TRUE	FALSE	FALSE	FALSE	FALSE	TRUE	FALSE	FALSE
Type 2	6	9	Yes	No	No	Yes	No	No	No	Yes	Yes	No	No	Yes	No	No	3	OAD	TRUE	FALSE	FALSE	TRUE	FALSE	TRUE	FALSE	FALSE
Type 2	6	0	No	No	Yes	No	No	Yes	No	No	Yes	Yes	No	No	Previous	Yes	8	OAD	FALSE	FALSE	FALSE	FALSE	FALSE	TRUE	FALSE	FALSE
Type 2	6.5	166	No	Yes	No	No	No	No	No	No	No	Yes	No	No	No	No	8	OAD	FALSE	FALSE	FALSE	FALSE	FALSE	FALSE	TRUE	FALSE
Type 2	6.4	241	No	No	No	No	No	No	No	No	Yes	No	No	Yes	No	No	5	OAD	TRUE	TRUE	FALSE	FALSE	FALSE	FALSE	FALSE	FALSE
Type 2	6.79	210	No	No	No	No	No	No	No	No	No	No	Yes	No	Previous	No	8	Insulin + OAD	FALSE	TRUE	FALSE	FALSE	FALSE	FALSE	FALSE	FALSE
Type 2	7.2	230	No	No	No	No	No	No	No	No	No	No	No	No	No	No	6	OAD	FALSE	TRUE	FALSE	FALSE	FALSE	FALSE	TRUE	FALSE
Type 2	7.4	190	No	No	No	No	No	No	Yes	No	No	No	No	Yes	No	No	2	OAD	FALSE	FALSE	FALSE	FALSE	FALSE	TRUE	FALSE	FALSE
Type 2	7	220	No	Yes	No	No	No	No	Yes	No	No	No	Yes	Yes	No	No	5	OAD	TRUE	FALSE	FALSE	FALSE	FALSE	FALSE	TRUE	FALSE
Type 2	7.2	230	Yes	No	No	No	Yes	No	No	No	Yes	Yes	No	No	No	Yes	7	OAD	TRUE	FALSE	FALSE	FALSE	FALSE	FALSE	FALSE	FALSE
Type 2	8.19	229	No	No	No	Yes	No	No	Yes	Yes	No	No	No	Yes	No	Yes	4	OAD	TRUE	FALSE	FALSE	TRUE	FALSE	FALSE	FALSE	FALSE
Type 2	7	209	No	No	No	Yes	No	No	No	No	No	Yes	No	No	Yes	No	5	OAD	TRUE	FALSE	FALSE	FALSE	FALSE	FALSE	FALSE	FALSE
Type 2	6.9	198	No	No	No	No	No	No	Yes	No	No	No	Yes	No	No	No	3	OAD	FALSE	FALSE	FALSE	FALSE	FALSE	TRUE	FALSE	FALSE
Type 2	7	9	No	No	No	Yes	Yes	No	No	Yes	No	No	No	Yes	No	No	4	OAD	FALSE	TRUE	FALSE	TRUE	FALSE	TRUE	FALSE	FALSE
Type 2	7.5	220	No	No	No	Yes	No	No	Yes	No	No	Yes	No	Yes	No	No	5	OAD	TRUE	FALSE	FALSE	FALSE	FALSE	FALSE	TRUE	FALSE
Type 2	6.7	184	No	No	No	No	No	No	Yes	No	No	No	Yes	No	Yes	Yes	4	OAD	TRUE	FALSE	FALSE	FALSE	FALSE	FALSE	FALSE	FALSE
Type 2	6	202	No	No	No	No	No	No	No	Yes	No	Yes	No	No	No	No	2	OAD	TRUE	FALSE	FALSE	FALSE	FALSE	FALSE	FALSE	FALSE
Type 2	6	166	Yes	No	Yes	No	Yes	Yes	No	No	Yes	No	No	No	Previous	Previous	3	OAD	FALSE	FALSE	TRUE	TRUE	FALSE	TRUE	FALSE	FALSE
Type 2	7	170	No	No	No	No	Yes	No	No	No	No	Yes	No	No	No	No	4	OAD	FALSE	TRUE	FALSE	FALSE	FALSE	FALSE	FALSE	FALSE
Type 2	6.5	180	No	No	No	Yes	No	No	No	No	No	Yes	No	Yes	Yes	Previous	3	OAD	FALSE	FALSE	FALSE	FALSE	FALSE	FALSE	TRUE	FALSE
Type 2	7.4	210	No	No	No	No	No	No	No	Yes	No	Yes	No	No	Previous	Previous	4	OAD	FALSE	FALSE	FALSE	FALSE	FALSE	TRUE	FALSE	FALSE
Type 2	7.2	240	Yes	No	No	Yes	No	No	No	No	No	No	Yes	Yes	No	No	4	OAD	TRUE	FALSE	FALSE	FALSE	FALSE	FALSE	TRUE	FALSE
Type 2	7	170	No	No	No	No	Yes	No	No	No	No	Yes	No	Yes	No	No	3	OAD	FALSE	TRUE	FALSE	FALSE	FALSE	FALSE	FALSE	FALSE
Type 2	6.79	178	No	No	No	No	No	No	Yes	No	No	No	No	No	Yes	Yes	5	OAD	TRUE	FALSE	FALSE	FALSE	FALSE	FALSE	FALSE	FALSE
Type 2	7.4	175	No	No	No	No	No	No	No	Yes	No	No	No	Yes	No	Yes	3	OAD	FALSE	FALSE	FALSE	FALSE	FALSE	FALSE	TRUE	FALSE
Type 2	6.29	242	No	No	No	No	No	No	No	No	Yes	Yes	No	No	No	No	6	Insulin + OAD	TRUE	TRUE	FALSE	FALSE	FALSE	FALSE	FALSE	FALSE
Type 2	7	167	No	No	No	No	No	No	Yes	Yes	No	Yes	No	No	No	No	4	Insulin + OAD	FALSE	TRUE	TRUE	FALSE	FALSE	FALSE	FALSE	FALSE
Type 2	8	190	No	No	Yes	No	No	No	No	No	Yes	No	No	No	Yes	Yes	4	OAD	TRUE	FALSE	FALSE	FALSE	FALSE	FALSE	FALSE	FALSE
Type 2	8.19	0	No	Yes	No	No	No	Yes	Yes	No	No	No	No	No	No	Yes	3	OAD	TRUE	FALSE	FALSE	FALSE	TRUE	FALSE	FALSE	FALSE
Type 2	8.59	245	No	No	No	No	No	No	No	Yes	No	Yes	No	Yes	Yes	Yes	12	OAD	TRUE	FALSE	FALSE	FALSE	FALSE	FALSE	TRUE	FALSE
Type 2	8.9	274	No	No	No	No	No	No	Yes	No	No	No	No	No	No	Yes	5	OAD	FALSE	TRUE	FALSE	FALSE	FALSE	FALSE	FALSE	FALSE
Type 2	7	198	No	No	No	Yes	No	No	No	No	No	No	No	No	No	No	2	OAD	FALSE	FALSE	FALSE	FALSE	TRUE	FALSE	FALSE	FALSE
Type 2	8.5	220	No	No	No	No	Yes	No	Yes	No	Yes	No	No	No	No	No	5	OAD	TRUE	TRUE	FALSE	TRUE	FALSE	TRUE	FALSE	FALSE
Type 2	8.9	0	No	No	No	Yes	No	No	Yes	No	No	No	Yes	Yes	No	Yes	4	OAD	TRUE	FALSE	FALSE	FALSE	FALSE	TRUE	FALSE	FALSE
Type 2	7	190	No	No	No	No	No	No	No	No	No	No	No	No	No	No	3	OAD	FALSE	TRUE	FALSE	FALSE	FALSE	FALSE	FALSE	FALSE
Type 2	13	280	No	No	No	Yes	No	No	Yes	No	No	No	No	No	No	No	15	Insulin + OAD	FALSE	TRUE	FALSE	FALSE	FALSE	FALSE	FALSE	FALSE
Type 2	7.9	0	No	No	No	No	No	No	No	No	No	No	Yes	Yes	Yes	No	6	OAD	TRUE	FALSE	TRUE	TRUE	FALSE	FALSE	FALSE	FALSE
Type 2	6.79	189	No	No	No	No	No	No	No	Yes	No	No	Yes	No	Previous	Previous	4	OAD	FALSE	FALSE	FALSE	FALSE	FALSE	TRUE	FALSE	FALSE
Type 2	7	257	No	No	Yes	No	No	Yes	No	No	Yes	Yes	No	No	Yes	Yes	8	Insulin + OAD	FALSE	TRUE	FALSE	FALSE	FALSE	FALSE	FALSE	FALSE
Type 2	9.4	0	No	No	No	No	No	No	Yes	No	No	No	Yes	Yes	No	Yes	2	OAD	TRUE	FALSE	FALSE	FALSE	FALSE	FALSE	FALSE	FALSE
Type 2	7.5	216	No	No	No	Yes	No	No	Yes	No	Yes	No	No	No	Yes	Yes	3	OAD	FALSE	FALSE	FALSE	TRUE	TRUE	FALSE	FALSE	FALSE
Type 2	8.5	0	No	No	No	No	No	No	No	No	No	No	Yes	Yes	No	Yes	2	OAD	FALSE	FALSE	FALSE	FALSE	TRUE	FALSE	FALSE	FALSE
Type 2	9.4	0	No	No	No	No	No	Yes	Yes	No	No	No	Yes	No	No	No	4	OAD	TRUE	FALSE	FALSE	TRUE	FALSE	FALSE	FALSE	FALSE
Type 2	6.2	190	No	Yes	No	No	No	No	No	No	No	No	Yes	No	Previous	Yes	4	OAD	TRUE	FALSE	FALSE	FALSE	FALSE	FALSE	TRUE	FALSE
Type 2	8.19	230	No	No	No	No	No	No	Yes	No	Yes	Yes	No	No	No	No	7	OAD	TRUE	FALSE	FALSE	FALSE	FALSE	FALSE	FALSE	FALSE
Type 2	6	150	No	No	No	No	No	No	No	No	No	No	No	No	Previous	Previous	1	OAD	FALSE	TRUE	FALSE	FALSE	FALSE	FALSE	FALSE	FALSE
Type 2	6	246	Yes	No	Yes	No	No	Yes	Yes	No	Yes	Yes	No	No	Previous	Yes	3	OAD	TRUE	TRUE	FALSE	TRUE	TRUE	FALSE	FALSE	FALSE
Type 2	7.4	135	Yes	No	No	No	No	No	Yes	No	No	No	No	No	No	No	5	OAD	FALSE	FALSE	TRUE	FALSE	TRUE	FALSE	FALSE	FALSE
Type 2	7.5	183	Yes	Yes	No	No	No	No	Yes	No	No	No	No	No	No	Yes	4	OAD	TRUE	FALSE	FALSE	TRUE	TRUE	FALSE	FALSE	FALSE
Type 2	11.4	280	No	No	No	Yes	No	No	No	No	No	No	Yes	No	No	No	12	OAD	FALSE	FALSE	FALSE	FALSE	FALSE	FALSE	TRUE	FALSE
Type 2	8.9	0	No	No	No	No	No	No	Yes	No	Yes	No	No	No	No	No	3	OAD	TRUE	FALSE	FALSE	FALSE	TRUE	FALSE	FALSE	FALSE
Type 2	5.7	180	No	No	No	No	Yes	No	No	No	No	No	Yes	No	No	No	2	OAD	FALSE	TRUE	FALSE	FALSE	FALSE	FALSE	TRUE	FALSE
Type 2	8.69	0	No	No	No	No	No	No	No	No	No	No	No	Yes	No	No	1	OAD	FALSE	FALSE	FALSE	FALSE	TRUE	FALSE	FALSE	FALSE
Type 2	8.5	150	No	No	No	No	Yes	No	Yes	No	No	No	No	Yes	No	No	3	OAD	TRUE	TRUE	FALSE	FALSE	FALSE	TRUE	FALSE	FALSE
Type 2	9.4	0	No	No	No	No	No	Yes	Yes	No	No	No	No	Yes	Yes	Yes	3	OAD	TRUE	FALSE	TRUE	FALSE	TRUE	FALSE	FALSE	FALSE
Type 2	8.19	0	No	No	No	No	No	No	No	No	No	No	No	No	No	No	1	OAD	TRUE	FALSE	FALSE	FALSE	TRUE	FALSE	FALSE	FALSE
Type 2	7.59	190	No	No	No	No	No	No	Yes	No	Yes	No	Yes	No	No	Yes	9	OAD	TRUE	FALSE	FALSE	FALSE	FALSE	FALSE	TRUE	FALSE
Type 2	7.5	211	Yes	No	No	Yes	No	No	No	No	Yes	No	No	No	No	No	4	OAD	FALSE	FALSE	FALSE	TRUE	TRUE	FALSE	FALSE	FALSE
Type 2	9.4	0	Yes	No	No	No	No	No	No	No	No	No	No	Yes	No	Yes	4	OAD	TRUE	FALSE	FALSE	FALSE	TRUE	FALSE	FALSE	FALSE
Type 2	5.59	180	No	No	Yes	No	No	No	No	No	No	Yes	No	No	No	No	4	OAD	TRUE	FALSE	FALSE	TRUE	FALSE	FALSE	FALSE	FALSE
Type 2	5.9	190	Yes	No	No	No	No	No	No	No	No	Yes	No	No	No	No	4	OAD	TRUE	FALSE	FALSE	TRUE	FALSE	FALSE	FALSE	FALSE
Type 2	9	190	No	No	Yes	No	No	No	Yes	No	Yes	No	No	No	No	Yes	4	OAD	FALSE	TRUE	FALSE	TRUE	FALSE	TRUE	FALSE	FALSE
Type 2	8	150	No	No	No	No	Yes	No	Yes	No	No	Yes	No	No	No	No	3	OAD	TRUE	TRUE	FALSE	FALSE	FALSE	TRUE	FALSE	FALSE
Type 2	7.59	168	No	No	No	No	No	Yes	Yes	No	No	Yes	No	No	No	Yes	4	OAD	FALSE	FALSE	FALSE	TRUE	FALSE	FALSE	TRUE	FALSE
Type 2	8.69	0	No	No	No	No	No	No	Yes	No	No	No	No	Yes	No	Yes	2	OAD	FALSE	FALSE	FALSE	FALSE	TRUE	FALSE	FALSE	FALSE
Type 2	7	200	No	No	No	No	No	No	No	No	No	No	No	No	No	No	3	OAD	TRUE	FALSE	FALSE	FALSE	FALSE	FALSE	FALSE	FALSE
Type 2	8	190	Yes	No	No	No	No	No	Yes	No	No	Yes	No	No	Yes	Yes	4	OAD	FALSE	TRUE	FALSE	TRUE	FALSE	TRUE	FALSE	FALSE
Type 2	8.4	0	No	No	No	Yes	No	No	Yes	No	No	No	Yes	Yes	No	No	8	OAD	TRUE	FALSE	FALSE	FALSE	FALSE	FALSE	FALSE	FALSE
Type 2	6.5	200	No	No	No	No	No	Yes	No	No	No	No	No	No	Previous	Yes	4	OAD	TRUE	FALSE	FALSE	FALSE	FALSE	TRUE	FALSE	FALSE
Type 2	8	162	Yes	No	No	No	No	No	Yes	Yes	No	No	No	No	Yes	Yes	2	OAD	TRUE	FALSE	FALSE	FALSE	FALSE	FALSE	FALSE	FALSE
Type 2	7	180	No	No	No	No	No	No	No	No	No	Yes	No	No	No	No	1	OAD	FALSE	FALSE	FALSE	FALSE	FALSE	FALSE	TRUE	FALSE
Type 2	7.29	0	No	No	No	No	No	No	No	No	Yes	Yes	No	No	Yes	No	4	OAD	FALSE	FALSE	FALSE	TRUE	FALSE	FALSE	FALSE	FALSE
Type 2	6.7	180	No	No	No	No	Yes	No	No	No	Yes	No	No	No	No	No	2	OAD	FALSE	TRUE	FALSE	TRUE	FALSE	FALSE	FALSE	FALSE
Type 2	6.9	195	No	No	No	No	No	No	Yes	No	No	No	No	Yes	Previous	Previous	5	OAD	FALSE	FALSE	FALSE	FALSE	FALSE	TRUE	FALSE	FALSE
Type 2	8.4	192	No	No	No	No	No	No	No	No	No	Yes	No	Yes	No	No	3	OAD	FALSE	FALSE	FALSE	FALSE	FALSE	FALSE	FALSE	TRUE
Type 2	8.9	169	Yes	No	No	No	No	No	Yes	No	No	Yes	No	Yes	No	Yes	11	OAD	FALSE	TRUE	FALSE	FALSE	FALSE	FALSE	TRUE	FALSE
Type 2	8	154	No	Yes	No	No	No	No	Yes	Yes	No	No	No	No	No	No	1	OAD	FALSE	FALSE	FALSE	FALSE	FALSE	FALSE	FALSE	TRUE
Type 2	8	168	No	No	No	No	No	No	Yes	No	No	No	No	Yes	Yes	Previous	2	OAD	FALSE	FALSE	FALSE	FALSE	FALSE	FALSE	TRUE	FALSE
Type 2	7	170	No	No	No	No	No	No	No	No	No	No	No	Yes	No	No	3	OAD	TRUE	FALSE	FALSE	FALSE	FALSE	FALSE	FALSE	FALSE
Type 2	7	170	No	No	No	No	No	Yes	No	No	Yes	No	No	No	No	No	1	OAD	FALSE	FALSE	FALSE	TRUE	FALSE	FALSE	FALSE	FALSE
Type 2	8	180	No	Yes	No	No	No	No	No	No	Yes	Yes	No	No	No	No	1	OAD	FALSE	FALSE	FALSE	TRUE	FALSE	FALSE	FALSE	FALSE
Type 2	8	180	No	Yes	No	No	No	No	No	No	No	No	Yes	No	No	Yes	1	OAD	FALSE	FALSE	FALSE	TRUE	FALSE	FALSE	FALSE	FALSE
Type 2	8	180	No	Yes	No	No	No	No	No	No	No	No	No	No	No	No	1	OAD	FALSE	FALSE	FALSE	TRUE	FALSE	FALSE	FALSE	FALSE
Type 2	8.19	192	No	No	No	No	No	No	Yes	No	No	No	No	Yes	No	No	2	OAD	FALSE	TRUE	FALSE	FALSE	FALSE	FALSE	FALSE	TRUE
Type 2	8.9	165	No	Yes	No	No	No	No	Yes	No	No	Yes	No	Yes	No	No	9	OAD	TRUE	FALSE	FALSE	FALSE	FALSE	FALSE	TRUE	FALSE
Type 2	10.6	175	Yes	No	No	No	No	No	Yes	No	No	Yes	No	Yes	No	No	12	OAD	TRUE	TRUE	FALSE	FALSE	FALSE	FALSE	TRUE	FALSE
Type 2	9	194	No	No	No	No	Yes	No	No	No	No	Yes	Yes	No	No	No	1	OAD	FALSE	FALSE	FALSE	FALSE	FALSE	FALSE	FALSE	TRUE
Type 2	5.4	140	No	No	No	No	No	No	No	No	No	No	Yes	No	Yes	No	1	OAD	FALSE	TRUE	FALSE	FALSE	FALSE	FALSE	FALSE	FALSE
Type 2	6	170	Yes	No	No	No	No	No	No	No	Yes	No	No	No	No	No	1	OAD	FALSE	FALSE	FALSE	TRUE	FALSE	FALSE	FALSE	FALSE
Type 2	8.09	179	No	No	No	Yes	No	No	No	No	No	No	No	No	No	No	2	OAD	FALSE	FALSE	TRUE	FALSE	FALSE	FALSE	FALSE	TRUE
Type 2	5.7	230	No	No	No	Yes	No	No	No	No	No	Yes	No	No	No	No	3	OAD	FALSE	TRUE	FALSE	TRUE	FALSE	FALSE	FALSE	FALSE
Type 2	11.19	192	Yes	No	No	No	No	No	Yes	No	No	Yes	No	Yes	Previous	Yes	8	OAD	FALSE	TRUE	FALSE	FALSE	FALSE	FALSE	TRUE	FALSE
Type 2	8	158	No	Yes	No	No	No	No	No	Yes	No	No	No	No	Yes	Previous	1	OAD	TRUE	FALSE	FALSE	FALSE	FALSE	FALSE	FALSE	FALSE
Type 2	8	168	Yes	No	No	No	No	No	Yes	No	No	No	No	Yes	No	Yes	2	OAD	FALSE	FALSE	FALSE	FALSE	FALSE	FALSE	FALSE	TRUE
Type 2	8.3	147	Yes	No	No	No	Yes	No	Yes	No	No	Yes	No	Yes	No	No	13	OAD	TRUE	TRUE	FALSE	FALSE	FALSE	FALSE	FALSE	FALSE
Type 2	8.3	198	No	No	No	No	No	No	No	No	No	No	No	No	No	No	3	OAD	FALSE	FALSE	TRUE	FALSE	TRUE	FALSE	FALSE	TRUE
Type 2	8.69	168	Yes	No	No	No	No	No	Yes	No	No	Yes	No	Yes	No	No	6	OAD	FALSE	TRUE	FALSE	FALSE	FALSE	FALSE	TRUE	FALSE
Type 2	6.5	0	No	No	No	Yes	No	No	No	No	No	No	No	No	Yes	No	3	OAD	TRUE	FALSE	FALSE	FALSE	FALSE	FALSE	FALSE	FALSE
Type 2	8	240	No	No	No	No	No	No	No	No	No	No	No	No	Yes	Yes	4	OAD	TRUE	FALSE	FALSE	TRUE	FALSE	FALSE	FALSE	FALSE
Type 2	6.79	189	No	No	No	No	No	No	Yes	No	No	No	Yes	No	No	Previous	4	OAD	TRUE	FALSE	FALSE	FALSE	FALSE	FALSE	FALSE	FALSE
Type 2	6.79	190	No	No	No	No	No	No	No	Yes	No	No	No	Yes	No	No	2	OAD	FALSE	FALSE	FALSE	TRUE	FALSE	FALSE	FALSE	FALSE
Type 2	9.4	176	No	Yes	No	No	No	No	No	Yes	No	Yes	No	Yes	No	No	11	OAD	TRUE	FALSE	FALSE	FALSE	FALSE	FALSE	TRUE	FALSE
Type 2	8.9	169	Yes	No	No	No	No	No	Yes	No	No	Yes	No	Yes	No	No	9	OAD	TRUE	FALSE	FALSE	FALSE	FALSE	FALSE	TRUE	FALSE
Type 2	6.9	195	No	No	No	No	Yes	No	No	No	No	No	Yes	No	No	No	4	OAD	FALSE	FALSE	FALSE	FALSE	TRUE	FALSE	FALSE	FALSE
Type 2	6.79	187	No	No	No	No	No	No	Yes	No	Yes	No	No	No	No	No	2	OAD	FALSE	FALSE	FALSE	TRUE	FALSE	FALSE	FALSE	FALSE
Type 2	7.5	180	No	Yes	No	No	No	No	No	No	No	No	Yes	No	Yes	Previous	5	OAD	TRUE	TRUE	FALSE	FALSE	TRUE	FALSE	FALSE	FALSE
Type 2	9	199	No	Yes	No	No	No	No	Yes	No	Yes	No	No	No	Yes	Yes	6	OAD	FALSE	FALSE	FALSE	FALSE	FALSE	TRUE	FALSE	FALSE
Type 2	7.59	190	No	Yes	No	No	No	No	No	Yes	No	No	Yes	No	No	No	7	OAD	TRUE	FALSE	FALSE	FALSE	FALSE	FALSE	FALSE	FALSE
Type 2	7.5	240	No	No	No	No	No	No	Yes	No	No	No	No	No	No	No	3	OAD	TRUE	FALSE	FALSE	FALSE	FALSE	FALSE	FALSE	FALSE
Type 2	8.9	199	Yes	Yes	No	No	No	No	Yes	No	No	Yes	No	Yes	Yes	Yes	12	OAD	TRUE	TRUE	FALSE	FALSE	FALSE	FALSE	TRUE	FALSE
Type 2	8.9	177	No	Yes	No	No	No	No	No	Yes	Yes	Yes	No	Yes	Previous	Yes	11	OAD	FALSE	TRUE	FALSE	FALSE	FALSE	FALSE	FALSE	FALSE
Type 2	7	210	No	No	Yes	Yes	Yes	No	No	Yes	No	No	No	Yes	Yes	Yes	3	Insulin + OAD	FALSE	TRUE	FALSE	TRUE	FALSE	FALSE	FALSE	FALSE
Type 2	6.5	160	Yes	No	No	Yes	No	No	No	No	No	Yes	No	No	No	No	1	OAD	TRUE	FALSE	FALSE	FALSE	FALSE	FALSE	FALSE	FALSE
Type 2	9.4	168	No	No	Yes	Yes	Yes	No	No	No	No	Yes	No	Yes	Yes	Yes	15	OAD	FALSE	TRUE	TRUE	FALSE	FALSE	FALSE	FALSE	FALSE
Type 2	6.59	192	No	No	No	Yes	No	No	No	No	No	Yes	No	No	No	Previous	5	OAD	FALSE	FALSE	FALSE	FALSE	FALSE	FALSE	TRUE	FALSE
Type 2	9.9	169	No	Yes	Yes	Yes	No	No	No	Yes	No	No	Yes	Yes	Yes	Yes	15	OAD	TRUE	TRUE	FALSE	TRUE	FALSE	FALSE	FALSE	FALSE
Type 2	6.5	169	No	Yes	No	Yes	No	No	No	No	Yes	No	No	No	No	No	5	OAD	FALSE	FALSE	FALSE	TRUE	FALSE	FALSE	FALSE	FALSE
Type 2	8.4	170	Yes	No	No	No	No	No	Yes	No	No	No	Yes	No	Yes	No	7	OAD	TRUE	FALSE	FALSE	FALSE	FALSE	FALSE	FALSE	FALSE
Type 2	6.7	156	No	No	No	No	No	Yes	No	No	No	No	No	Yes	No	No	1	OAD	FALSE	FALSE	FALSE	FALSE	FALSE	FALSE	TRUE	FALSE
Type 2	8.9	219	Yes	Yes	No	No	No	No	Yes	No	No	Yes	No	Yes	No	No	7	OAD	FALSE	TRUE	FALSE	FALSE	FALSE	FALSE	FALSE	FALSE
Type 2	9.19	169	Yes	Yes	No	No	No	No	Yes	No	No	Yes	No	Yes	No	No	7	OAD	FALSE	FALSE	FALSE	FALSE	FALSE	FALSE	TRUE	FALSE
Type 2	8.4	165	Yes	No	No	Yes	No	Yes	Yes	No	No	Yes	No	Yes	Yes	Yes	14	OAD	FALSE	TRUE	TRUE	FALSE	FALSE	FALSE	FALSE	FALSE
Type 2	7	210	No	No	No	No	No	No	No	No	No	No	No	No	Previous	Yes	4	Insulin + OAD	FALSE	FALSE	FALSE	TRUE	FALSE	TRUE	FALSE	FALSE
Type 2	7.5	125	Yes	No	No	Yes	No	Yes	Yes	No	Yes	Yes	No	No	No	No	15	OAD	TRUE	TRUE	FALSE	FALSE	FALSE	FALSE	FALSE	FALSE
Type 2	7.79	260	No	No	No	No	No	No	No	No	No	No	No	No	Yes	No	5	OAD	FALSE	TRUE	FALSE	FALSE	FALSE	FALSE	FALSE	FALSE
Type 2	7.5	190	No	No	Yes	No	No	Yes	No	No	No	No	No	No	Yes	Previous	3	OAD	TRUE	FALSE	FALSE	FALSE	FALSE	FALSE	TRUE	FALSE
Type 2	6.9	173	Yes	No	No	No	No	Yes	No	No	No	No	No	Yes	Yes	Yes	3	OAD	FALSE	TRUE	FALSE	FALSE	FALSE	FALSE	FALSE	FALSE
Type 2	8.8	176	Yes	Yes	No	No	No	No	Yes	No	No	Yes	No	Yes	No	No	5	OAD	FALSE	TRUE	FALSE	FALSE	FALSE	FALSE	FALSE	FALSE
Type 2	8.5	270	No	No	No	No	No	No	No	No	Yes	No	No	No	No	Yes	3	OAD	FALSE	FALSE	FALSE	TRUE	FALSE	FALSE	FALSE	FALSE
Type 2	8	230	No	No	No	No	No	No	No	No	No	No	No	No	No	Previous	6	OAD	FALSE	TRUE	FALSE	TRUE	FALSE	TRUE	TRUE	FALSE
Type 2	9.4	178	Yes	Yes	No	No	No	No	Yes	No	No	Yes	No	Yes	Previous	Previous	8	OAD	FALSE	TRUE	FALSE	FALSE	FALSE	FALSE	TRUE	FALSE
Type 2	6.5	170	No	No	No	No	No	No	Yes	No	No	No	No	Yes	Yes	Yes	4	OAD	TRUE	TRUE	FALSE	FALSE	FALSE	FALSE	FALSE	FALSE
Type 2	10.4	238	Yes	Yes	No	Yes	No	No	Yes	No	Yes	Yes	No	No	Yes	No	14	OAD	TRUE	TRUE	FALSE	FALSE	FALSE	FALSE	FALSE	FALSE
Type 2	7.4	202	Yes	No	No	No	No	No	No	No	No	Yes	No	Yes	No	No	9	OAD	TRUE	FALSE	FALSE	FALSE	FALSE	FALSE	FALSE	FALSE
Type 2	6.09	170	No	No	No	No	Yes	No	No	Yes	No	No	Yes	No	No	Previous	5	OAD	TRUE	TRUE	FALSE	TRUE	FALSE	FALSE	FALSE	FALSE
Type 2	9.4	196	Yes	Yes	No	No	No	No	Yes	No	No	Yes	No	Yes	No	No	10	OAD	FALSE	TRUE	FALSE	FALSE	FALSE	FALSE	TRUE	FALSE
Type 2	6	180	No	No	No	No	Yes	No	No	No	No	Yes	No	No	No	No	6	OAD	TRUE	FALSE	TRUE	FALSE	FALSE	FALSE	FALSE	FALSE
Type 2	8.09	0	No	No	No	No	No	No	Yes	Yes	No	No	No	Yes	No	No	3	OAD	FALSE	TRUE	FALSE	TRUE	FALSE	FALSE	FALSE	FALSE
Type 2	9.69	0	No	No	No	No	Yes	No	No	No	No	No	Yes	Yes	No	No	13	OAD	TRUE	FALSE	FALSE	FALSE	FALSE	FALSE	FALSE	FALSE
Type 2	7.9	234	No	No	No	No	No	No	No	No	No	No	No	No	No	No	6	OAD	TRUE	TRUE	FALSE	FALSE	FALSE	FALSE	FALSE	FALSE
Type 2	7.79	150	No	No	No	No	No	No	Yes	No	No	Yes	No	Yes	No	No	11	OAD	FALSE	FALSE	FALSE	TRUE	TRUE	FALSE	FALSE	FALSE
Type 2	8.19	234	No	Yes	No	Yes	No	No	Yes	No	No	No	No	No	Yes	No	7	Insulin + OAD	FALSE	TRUE	FALSE	TRUE	FALSE	FALSE	TRUE	FALSE
Type 2	11.6	0	No	No	Yes	Yes	No	No	No	Yes	No	No	Yes	Yes	Yes	Yes	3	OAD	TRUE	FALSE	FALSE	TRUE	FALSE	FALSE	FALSE	FALSE
Type 2	7.5	233	No	No	Yes	No	No	No	Yes	No	No	Yes	No	No	Yes	Yes	4	OAD	FALSE	FALSE	FALSE	TRUE	TRUE	FALSE	FALSE	FALSE
Type 2	6.4	261	No	No	No	No	No	No	Yes	No	Yes	No	No	No	No	No	9	OAD	TRUE	FALSE	TRUE	FALSE	FALSE	FALSE	FALSE	FALSE
Type 2	7.9	220	No	Yes	No	No	No	No	Yes	Yes	No	No	No	Yes	Previous	Yes	8	Insulin + OAD	TRUE	TRUE	FALSE	FALSE	FALSE	TRUE	FALSE	FALSE
Type 2	7.59	166	Yes	No	No	No	No	No	No	No	No	No	No	No	No	No	4	OAD	TRUE	FALSE	FALSE	FALSE	FALSE	FALSE	FALSE	FALSE
Type 2	6.5	200	No	Yes	No	No	No	No	No	No	No	No	No	No	No	No	2	OAD	TRUE	FALSE	FALSE	FALSE	FALSE	FALSE	TRUE	FALSE
Type 2	9	174	No	No	No	No	No	Yes	No	No	No	No	No	Yes	No	Previous	1	OAD	FALSE	FALSE	FALSE	FALSE	FALSE	FALSE	TRUE	FALSE
Type 2	7.59	150	Yes	No	No	No	No	No	Yes	No	No	No	No	Yes	No	No	10	Insulin + OAD	FALSE	FALSE	FALSE	TRUE	TRUE	FALSE	FALSE	FALSE
Type 2	9	0	No	Yes	No	No	No	No	No	No	Yes	No	No	No	Yes	Yes	4	OAD	TRUE	FALSE	FALSE	FALSE	FALSE	FALSE	FALSE	FALSE
Type 2	8.3	256	No	No	No	No	No	No	No	No	No	No	No	No	No	No	8	OAD	TRUE	TRUE	TRUE	FALSE	FALSE	FALSE	FALSE	FALSE
Type 2	8.59	276	No	No	No	No	No	No	No	No	No	No	No	No	No	No	10	OAD	TRUE	TRUE	TRUE	FALSE	FALSE	FALSE	FALSE	FALSE
Type 2	12	0	No	No	No	No	No	No	Yes	No	No	No	Yes	No	No	No	5	OAD	TRUE	FALSE	FALSE	FALSE	FALSE	FALSE	TRUE	FALSE
Type 2	6.79	240	No	No	No	No	No	No	No	Yes	No	No	Yes	No	Previous	No	5	OAD	TRUE	FALSE	TRUE	FALSE	FALSE	FALSE	FALSE	FALSE
Type 2	7.29	210	Yes	No	No	No	No	No	No	No	No	Yes	No	No	No	No	4	OAD	FALSE	TRUE	FALSE	FALSE	FALSE	FALSE	TRUE	FALSE
Type 2	7.9	269	No	No	No	No	No	No	No	No	No	No	No	No	No	No	8	OAD	TRUE	TRUE	TRUE	FALSE	FALSE	FALSE	FALSE	FALSE
Type 2	7	0	No	No	No	No	No	No	No	No	No	Yes	Yes	No	Yes	No	3	OAD	TRUE	FALSE	FALSE	TRUE	FALSE	FALSE	FALSE	FALSE
Type 2	8	172	No	No	No	Yes	No	No	No	Yes	No	No	No	No	Yes	No	1	OAD	TRUE	FALSE	FALSE	FALSE	FALSE	FALSE	FALSE	FALSE
Type 2	8.5	268	No	No	No	No	No	No	No	No	No	No	No	No	Yes	Yes	9	OAD	TRUE	TRUE	TRUE	FALSE	FALSE	FALSE	FALSE	FALSE
Type 2	8.5	200	No	No	No	No	No	No	No	No	No	No	No	No	Yes	Yes	5	OAD	TRUE	FALSE	FALSE	FALSE	FALSE	FALSE	FALSE	FALSE
Type 2	8.69	150	Yes	No	Yes	No	No	No	No	No	No	Yes	No	Yes	No	No	15	OAD	TRUE	FALSE	FALSE	TRUE	TRUE	FALSE	FALSE	FALSE
Type 2	7.79	150	Yes	No	No	No	No	No	No	No	Yes	No	No	Yes	No	No	12	OAD	TRUE	FALSE	FALSE	TRUE	TRUE	FALSE	FALSE	FALSE
Type 2	6.7	241	No	No	No	No	No	Yes	No	No	No	Yes	No	No	No	No	4	OAD	TRUE	FALSE	FALSE	FALSE	FALSE	FALSE	FALSE	FALSE
Type 2	6.5	210	No	No	No	Yes	No	Yes	No	No	No	No	No	No	No	Yes	3	OAD	TRUE	FALSE	FALSE	FALSE	FALSE	FALSE	TRUE	FALSE
Type 2	10.19	0	No	No	Yes	No	No	No	No	No	No	No	Yes	Yes	Yes	No	2	OAD	FALSE	TRUE	FALSE	FALSE	FALSE	FALSE	FALSE	FALSE
Type 2	10.8	0	No	No	No	No	No	Yes	Yes	No	No	Yes	Yes	No	Yes	No	2	OAD	TRUE	FALSE	FALSE	FALSE	FALSE	FALSE	FALSE	FALSE
Type 2	6.7	170	No	No	No	No	No	No	Yes	Yes	No	Yes	No	No	No	No	2	Insulin + OAD	FALSE	FALSE	FALSE	FALSE	FALSE	TRUE	FALSE	FALSE
Type 2	8.19	240	Yes	Yes	No	No	No	No	No	No	No	No	No	No	Yes	Yes	5	OAD	FALSE	TRUE	FALSE	FALSE	FALSE	FALSE	FALSE	FALSE
Type 2	8.19	210	No	No	No	No	No	No	No	No	No	Yes	No	No	Yes	Yes	3	OAD	FALSE	TRUE	FALSE	FALSE	FALSE	FALSE	FALSE	FALSE
Type 2	7.5	166	No	No	No	No	No	No	No	No	No	No	No	No	Yes	Yes	3	OAD	TRUE	FALSE	FALSE	FALSE	FALSE	FALSE	FALSE	FALSE
Type 2	7.29	177	Yes	No	No	No	No	No	No	No	No	No	No	No	Yes	Yes	4	OAD	TRUE	FALSE	FALSE	FALSE	FALSE	FALSE	FALSE	FALSE
Type 2	7.79	150	Yes	No	No	No	No	No	No	No	No	Yes	Yes	Yes	Yes	Yes	8	Insulin + OAD	FALSE	FALSE	FALSE	TRUE	TRUE	FALSE	FALSE	FALSE
Type 2	7.7	189	Yes	Yes	No	No	No	No	No	No	No	Yes	No	No	Yes	Yes	7	OAD	FALSE	TRUE	FALSE	FALSE	FALSE	TRUE	FALSE	FALSE
Type 2	7.59	210	No	No	No	No	No	No	No	No	No	Yes	No	No	Yes	No	5	OAD	FALSE	FALSE	FALSE	TRUE	FALSE	FALSE	FALSE	FALSE
Type 2	7.9	211	No	No	Yes	No	No	No	Yes	No	No	No	No	Yes	Yes	Yes	6	OAD	FALSE	FALSE	TRUE	FALSE	TRUE	FALSE	FALSE	FALSE
Type 2	6.4	253	No	No	No	No	No	No	Yes	No	Yes	No	No	No	No	Yes	6	OAD	TRUE	TRUE	FALSE	FALSE	FALSE	FALSE	FALSE	FALSE
Type 2	8	168	No	Yes	No	No	No	No	Yes	No	No	No	No	No	No	No	1	OAD	FALSE	FALSE	FALSE	FALSE	FALSE	FALSE	TRUE	FALSE
Type 2	8	148	Yes	No	No	No	No	No	Yes	No	No	No	No	Yes	No	Yes	1	OAD	FALSE	FALSE	FALSE	FALSE	FALSE	FALSE	FALSE	TRUE
Type 2	6.4	251	No	Yes	No	No	No	No	No	No	No	No	No	Yes	No	No	5	OAD	TRUE	TRUE	FALSE	FALSE	FALSE	FALSE	FALSE	FALSE
Type 2	9	188	No	Yes	No	No	No	No	No	Yes	No	No	No	No	No	Yes	2	OAD	TRUE	FALSE	FALSE	FALSE	FALSE	FALSE	FALSE	FALSE
Type 2	8.69	280	No	No	No	No	No	No	Yes	No	No	No	No	No	No	Previous	12	Insulin + OAD	FALSE	TRUE	TRUE	FALSE	FALSE	FALSE	FALSE	FALSE
Type 2	6.79	244	Yes	No	No	No	No	No	No	No	No	No	No	Yes	Yes	Yes	7	Insulin + OAD	TRUE	TRUE	TRUE	FALSE	FALSE	FALSE	FALSE	FALSE
Type 2	6.79	230	No	No	No	No	No	No	Yes	No	No	No	Yes	No	Yes	Yes	5	OAD	TRUE	FALSE	FALSE	FALSE	FALSE	FALSE	TRUE	FALSE
Type 2	10	0	No	No	No	No	No	No	Yes	Yes	No	No	No	No	Yes	Yes	5	OAD	TRUE	FALSE	FALSE	FALSE	FALSE	FALSE	FALSE	FALSE
Type 2	7.7	243	No	No	No	No	No	No	No	No	No	No	No	No	No	No	8	OAD	TRUE	TRUE	TRUE	FALSE	FALSE	FALSE	FALSE	FALSE
Type 2	8.9	280	Yes	No	No	No	No	No	Yes	No	Yes	No	No	Yes	Yes	Previous	11	Insulin + OAD	TRUE	TRUE	FALSE	FALSE	FALSE	TRUE	TRUE	FALSE
Type 2	8	277	No	No	No	No	No	No	No	No	No	No	No	No	No	No	6	OAD	TRUE	TRUE	TRUE	FALSE	FALSE	FALSE	FALSE	FALSE
Type 2	7.79	150	Yes	No	No	No	No	No	No	No	No	No	Yes	Yes	No	No	10	OAD	TRUE	FALSE	FALSE	TRUE	TRUE	FALSE	FALSE	FALSE
Type 2	10.19	0	No	No	Yes	No	No	No	No	Yes	No	Yes	Yes	Yes	No	No	5	OAD	TRUE	FALSE	TRUE	FALSE	TRUE	FALSE	FALSE	FALSE
Type 2	7.29	211	Yes	Yes	No	No	No	No	Yes	No	No	No	No	No	No	No	9	OAD	TRUE	FALSE	FALSE	FALSE	FALSE	FALSE	TRUE	FALSE
Type 2	8	172	No	No	Yes	No	No	No	No	Yes	No	No	No	No	No	No	1	OAD	TRUE	FALSE	FALSE	FALSE	FALSE	FALSE	FALSE	FALSE
Type 2	9.19	0	No	No	No	Yes	No	No	No	No	No	No	Yes	No	Yes	Yes	6	Insulin + OAD	TRUE	FALSE	FALSE	TRUE	TRUE	FALSE	TRUE	FALSE
Type 2	7	180	No	No	No	No	Yes	No	No	No	No	Yes	No	No	Yes	Yes	3	OAD	TRUE	FALSE	FALSE	FALSE	FALSE	FALSE	FALSE	FALSE
Type 2	10	274	Yes	No	No	No	No	No	No	No	Yes	No	No	No	Previous	Previous	15	OAD	TRUE	TRUE	FALSE	TRUE	FALSE	FALSE	FALSE	FALSE
Type 2	8.9	0	No	No	No	No	No	No	Yes	No	No	No	No	No	No	Yes	4	Insulin + OAD	TRUE	FALSE	FALSE	TRUE	FALSE	FALSE	FALSE	FALSE
Type 2	8	170	No	No	Yes	No	No	No	Yes	No	No	No	No	No	No	No	1	OAD	FALSE	FALSE	FALSE	TRUE	FALSE	FALSE	FALSE	FALSE
Type 2	7	180	No	No	No	No	No	No	Yes	No	No	No	No	No	No	No	1	OAD	FALSE	FALSE	FALSE	TRUE	FALSE	FALSE	FALSE	FALSE
Type 2	7	210	Yes	No	No	No	Yes	No	Yes	No	No	No	No	No	Previous	No	1	OAD	FALSE	TRUE	FALSE	TRUE	FALSE	FALSE	FALSE	FALSE
Type 2	12	246	No	No	No	No	No	No	Yes	No	Yes	No	No	No	Previous	Previous	8	OAD	TRUE	TRUE	FALSE	TRUE	FALSE	FALSE	FALSE	FALSE
Type 2	7	220	No	No	Yes	No	No	Yes	No	No	No	Yes	No	No	No	No	1	OAD	FALSE	TRUE	FALSE	TRUE	FALSE	FALSE	FALSE	FALSE
Type 2	8.3	219	No	No	No	No	No	No	No	No	No	Yes	No	No	No	No	7	OAD	TRUE	FALSE	FALSE	FALSE	FALSE	FALSE	FALSE	FALSE
Type 2	6	160	No	Yes	No	No	No	No	No	No	No	No	Yes	No	No	No	1	OAD	FALSE	FALSE	FALSE	TRUE	FALSE	FALSE	FALSE	FALSE
Type 2	7.2	198	No	No	No	No	No	No	Yes	No	No	No	Yes	No	No	No	4	OAD	FALSE	FALSE	FALSE	TRUE	FALSE	FALSE	FALSE	FALSE
Type 2	6.9	175	No	Yes	Yes	Yes	No	Yes	Yes	Yes	Yes	No	No	No	No	No	1	OAD	TRUE	FALSE	TRUE	TRUE	FALSE	FALSE	FALSE	FALSE
Type 2	6.79	189	No	No	No	No	No	No	No	Yes	Yes	No	No	No	No	No	3	OAD	FALSE	FALSE	TRUE	FALSE	FALSE	FALSE	FALSE	FALSE
Type 2	10	198	No	No	No	No	No	No	Yes	No	No	Yes	No	No	No	No	10	OAD	FALSE	FALSE	FALSE	FALSE	FALSE	FALSE	TRUE	FALSE
Type 2	6.7	172	No	No	Yes	No	No	No	Yes	Yes	No	No	No	No	No	No	1	OAD	TRUE	TRUE	TRUE	FALSE	FALSE	FALSE	FALSE	FALSE
Type 2	7	210	No	No	No	No	Yes	No	Yes	No	No	No	Yes	Yes	Previous	No	2	OAD	FALSE	TRUE	FALSE	FALSE	FALSE	TRUE	FALSE	FALSE
Type 2	8	180	No	No	No	No	No	No	No	Yes	No	No	No	No	No	No	1	OAD	FALSE	FALSE	FALSE	TRUE	FALSE	FALSE	FALSE	FALSE
Type 2	9	190	No	No	No	No	No	No	Yes	No	No	Yes	No	No	Previous	Previous	4	OAD	FALSE	TRUE	FALSE	FALSE	FALSE	FALSE	FALSE	FALSE
Type 2	6.79	170	No	No	No	No	No	No	Yes	No	Yes	No	No	Yes	No	No	1	OAD	TRUE	FALSE	TRUE	TRUE	FALSE	FALSE	FALSE	FALSE
Type 2	6	180	No	Yes	No	No	No	No	No	No	No	No	Yes	No	No	No	1	OAD	FALSE	FALSE	FALSE	TRUE	FALSE	FALSE	FALSE	FALSE
Type 2	6.79	180	No	No	No	No	No	No	No	Yes	No	No	No	Yes	Previous	Previous	3	OAD	TRUE	FALSE	FALSE	FALSE	FALSE	FALSE	FALSE	FALSE
Type 2	7	170	No	No	No	No	Yes	No	No	No	No	Yes	No	No	No	No	3	OAD	FALSE	TRUE	FALSE	FALSE	FALSE	FALSE	FALSE	FALSE
Type 2	9.3	261	No	No	No	No	No	No	Yes	No	No	No	No	No	Yes	Yes	9	OAD	TRUE	FALSE	FALSE	FALSE	FALSE	FALSE	FALSE	FALSE
Type 2	8	190	No	No	Yes	No	No	No	No	No	No	Yes	No	No	Previous	Previous	4	OAD	TRUE	FALSE	FALSE	FALSE	FALSE	FALSE	FALSE	FALSE
Type 2	10	187	No	No	No	No	No	No	Yes	No	No	Yes	No	No	No	No	4	OAD	TRUE	FALSE	FALSE	FALSE	FALSE	FALSE	FALSE	FALSE
Type 2	10.4	210	No	No	No	No	No	No	No	No	No	No	No	No	No	No	4	OAD	FALSE	TRUE	FALSE	FALSE	FALSE	FALSE	FALSE	FALSE
Type 2	8.19	211	No	No	No	No	No	No	No	No	No	Yes	No	No	No	No	3	OAD	FALSE	FALSE	FALSE	FALSE	FALSE	FALSE	FALSE	TRUE
Type 2	8	210	No	No	No	No	No	No	Yes	No	No	Yes	No	No	Yes	No	2	OAD	FALSE	TRUE	FALSE	FALSE	FALSE	FALSE	FALSE	FALSE
Type 2	9.3	218	No	No	No	No	No	No	No	No	No	Yes	No	No	Yes	Yes	8	OAD	TRUE	FALSE	FALSE	FALSE	FALSE	FALSE	FALSE	FALSE
Type 2	6.9	196	No	No	No	No	No	No	Yes	No	No	No	No	Yes	No	Previous	2	OAD	TRUE	FALSE	FALSE	FALSE	FALSE	FALSE	FALSE	FALSE
Type 2	8	176	No	No	No	No	No	No	No	No	Yes	No	No	No	No	Previous	2	OAD	FALSE	FALSE	FALSE	FALSE	FALSE	FALSE	FALSE	TRUE
Type 2	7.9	180	No	Yes	Yes	Yes	Yes	Yes	Yes	Yes	Yes	No	No	Yes	No	Previous	1	OAD	TRUE	FALSE	TRUE	TRUE	FALSE	FALSE	TRUE	FALSE
Type 2	8.9	214	No	No	No	No	No	No	No	No	No	No	No	Yes	No	No	6	OAD	TRUE	FALSE	FALSE	FALSE	FALSE	FALSE	FALSE	FALSE
Type 2	9.3	219	No	No	No	No	No	No	Yes	No	No	No	No	No	No	No	7	OAD	TRUE	FALSE	FALSE	FALSE	FALSE	FALSE	FALSE	FALSE
Type 2	8.19	0	No	No	No	Yes	No	No	No	No	No	No	Yes	No	No	No	8	OAD	TRUE	FALSE	TRUE	TRUE	FALSE	FALSE	FALSE	FALSE
Type 2	9.3	216	No	No	No	No	No	No	No	No	Yes	No	No	No	Yes	Yes	7	OAD	TRUE	FALSE	FALSE	FALSE	FALSE	FALSE	FALSE	FALSE
Type 2	8.3	218	No	No	No	No	No	No	Yes	No	No	No	No	No	No	No	10	OAD	TRUE	FALSE	FALSE	FALSE	FALSE	FALSE	FALSE	FALSE
Type 2	7	167	No	No	No	No	No	No	Yes	No	No	No	No	No	No	No	1	OAD	TRUE	FALSE	FALSE	FALSE	FALSE	FALSE	TRUE	FALSE
Type 2	6	150	No	No	No	No	No	Yes	No	No	No	No	Yes	No	No	No	3	OAD	FALSE	TRUE	FALSE	FALSE	FALSE	FALSE	FALSE	FALSE
Type 2	8	180	No	Yes	No	No	No	No	No	No	No	No	No	No	No	No	1	OAD	FALSE	FALSE	FALSE	TRUE	FALSE	FALSE	FALSE	TRUE
Type 2	8	180	No	Yes	No	No	No	No	Yes	No	No	No	Yes	No	No	No	1	OAD	FALSE	FALSE	FALSE	TRUE	FALSE	FALSE	FALSE	FALSE
Type 2	7	170	No	No	No	No	No	No	Yes	Yes	Yes	No	No	No	No	No	1	OAD	FALSE	FALSE	FALSE	TRUE	FALSE	FALSE	FALSE	FALSE
Type 2	7	160	No	No	No	No	No	No	No	No	Yes	No	No	No	No	No	4	OAD	FALSE	TRUE	FALSE	FALSE	FALSE	FALSE	FALSE	FALSE
Type 2	9.8	157	No	No	No	Yes	No	No	No	No	No	No	No	No	No	No	2	OAD	TRUE	FALSE	FALSE	FALSE	FALSE	FALSE	FALSE	FALSE
Type 2	7	200	No	No	No	No	No	No	No	No	No	No	No	No	No	No	2	OAD	TRUE	TRUE	FALSE	TRUE	FALSE	FALSE	FALSE	FALSE
Type 2	7	186	No	No	No	No	No	No	Yes	Yes	Yes	Yes	Yes	Yes	No	No	3	OAD	TRUE	FALSE	FALSE	FALSE	FALSE	FALSE	FALSE	FALSE
Type 2	8.9	0	No	No	No	Yes	No	No	No	No	No	No	Yes	No	No	Yes	1	OAD	TRUE	FALSE	FALSE	TRUE	FALSE	FALSE	FALSE	FALSE
Type 2	7.79	0	No	No	No	Yes	No	No	Yes	No	No	No	Yes	No	Yes	No	4	OAD	TRUE	FALSE	FALSE	TRUE	FALSE	TRUE	FALSE	FALSE
Type 2	6.9	190	No	No	No	No	No	No	Yes	No	Yes	No	Yes	No	Previous	Previous	2	OAD	TRUE	FALSE	FALSE	FALSE	FALSE	FALSE	FALSE	FALSE
Type 2	8.4	0	No	No	No	No	No	No	No	No	No	No	Yes	Yes	No	No	2	OAD	TRUE	FALSE	FALSE	FALSE	FALSE	FALSE	FALSE	FALSE
Type 2	8.3	240	No	No	No	Yes	No	No	No	Yes	No	Yes	No	No	Previous	Yes	4	OAD	FALSE	FALSE	FALSE	FALSE	FALSE	FALSE	TRUE	FALSE
Type 2	6.79	251	No	No	No	No	No	No	No	No	No	Yes	No	Yes	No	No	5	OAD	TRUE	TRUE	FALSE	FALSE	FALSE	FALSE	FALSE	FALSE
Type 2	9	130	No	No	No	No	No	No	Yes	No	No	Yes	Yes	No	No	No	2	OAD	TRUE	TRUE	FALSE	TRUE	FALSE	FALSE	FALSE	FALSE
Type 2	7.7	0	No	No	No	No	No	Yes	Yes	No	Yes	No	Yes	No	No	No	2	OAD	TRUE	TRUE	FALSE	FALSE	TRUE	FALSE	FALSE	FALSE
Type 2	9.4	0	No	No	No	No	No	No	Yes	No	Yes	No	No	Yes	Yes	Yes	5	OAD	TRUE	FALSE	FALSE	TRUE	TRUE	FALSE	FALSE	FALSE
Type 2	7	220	No	No	No	No	No	No	Yes	No	Yes	No	No	No	No	No	3	OAD	TRUE	FALSE	FALSE	FALSE	FALSE	FALSE	TRUE	FALSE
Type 2	5.7	170	No	No	No	No	No	No	No	No	No	No	No	No	Yes	Yes	3	OAD	TRUE	FALSE	FALSE	FALSE	FALSE	FALSE	FALSE	FALSE
Type 2	10	140	No	No	No	No	No	No	Yes	No	Yes	Yes	No	No	No	No	4	OAD	FALSE	TRUE	FALSE	TRUE	FALSE	FALSE	FALSE	FALSE
Type 2	7	177	Yes	Yes	No	No	No	Yes	Yes	No	No	Yes	Yes	No	No	No	10	OAD	TRUE	FALSE	FALSE	FALSE	FALSE	FALSE	TRUE	FALSE
Type 2	8.4	233	No	No	No	No	No	No	Yes	No	Yes	Yes	No	No	No	No	7	OAD	TRUE	TRUE	FALSE	FALSE	FALSE	FALSE	FALSE	FALSE
Type 2	9.4	0	No	No	No	No	No	No	Yes	No	No	No	Yes	Yes	No	No	3	OAD	TRUE	FALSE	FALSE	FALSE	TRUE	FALSE	FALSE	FALSE
Type 2	7.5	230	No	No	No	No	No	No	No	No	No	No	No	No	No	No	3	OAD	TRUE	FALSE	FALSE	FALSE	FALSE	FALSE	FALSE	FALSE
Type 2	6.29	243	No	No	No	No	No	No	No	No	No	Yes	No	Yes	No	No	4	OAD	TRUE	TRUE	FALSE	FALSE	FALSE	FALSE	FALSE	FALSE
Type 2	8.4	0	No	No	No	No	No	No	No	No	No	No	Yes	Yes	No	No	3	OAD	FALSE	FALSE	FALSE	TRUE	TRUE	FALSE	FALSE	FALSE
Type 2	8.3	233	No	No	No	No	No	No	No	No	No	Yes	Yes	No	Previous	No	9	OAD	FALSE	TRUE	FALSE	FALSE	FALSE	FALSE	FALSE	FALSE
Type 2	6.4	241	No	No	No	No	No	No	Yes	No	No	Yes	No	No	No	Yes	7	OAD	TRUE	FALSE	FALSE	FALSE	FALSE	FALSE	FALSE	FALSE
Type 2	8	240	No	No	No	No	No	No	No	No	No	No	No	No	No	No	2	OAD	FALSE	FALSE	FALSE	FALSE	FALSE	FALSE	TRUE	FALSE
Type 2	8.19	167	No	Yes	No	No	No	Yes	Yes	No	No	Yes	Yes	No	No	No	12	OAD	TRUE	FALSE	FALSE	FALSE	FALSE	FALSE	TRUE	FALSE
Type 2	8.5	260	No	No	No	Yes	No	No	No	No	Yes	No	No	No	No	No	4	Insulin + OAD	TRUE	FALSE	FALSE	FALSE	FALSE	FALSE	FALSE	FALSE
Type 2	7	200	No	No	No	No	No	No	Yes	No	Yes	No	No	No	No	No	3	OAD	FALSE	FALSE	FALSE	FALSE	FALSE	FALSE	TRUE	FALSE
Type 2	6.4	241	No	No	No	No	No	Yes	Yes	No	No	No	No	No	Yes	Yes	4	OAD	TRUE	FALSE	FALSE	FALSE	FALSE	FALSE	FALSE	FALSE
Type 2	7.79	220	No	No	No	Yes	Yes	No	No	No	No	No	Yes	No	No	Yes	3	OAD	TRUE	FALSE	FALSE	FALSE	TRUE	FALSE	FALSE	FALSE
Type 2	7.59	0	No	Yes	No	No	No	No	No	No	No	No	Yes	No	No	No	1	OAD	FALSE	FALSE	FALSE	FALSE	TRUE	FALSE	FALSE	FALSE
Type 2	8	220	No	No	No	No	No	No	No	No	No	Yes	No	No	No	No	3	Insulin + OAD	TRUE	FALSE	FALSE	FALSE	FALSE	FALSE	FALSE	FALSE
Type 2	8.59	277	No	No	No	No	No	No	Yes	No	No	No	No	No	No	Yes	7	Insulin + OAD	TRUE	FALSE	FALSE	TRUE	FALSE	TRUE	TRUE	FALSE
Type 2	6.29	263	No	No	No	No	No	No	No	No	Yes	No	No	Yes	No	No	4	OAD	TRUE	FALSE	FALSE	FALSE	FALSE	FALSE	FALSE	FALSE
Type 2	8.5	0	No	No	No	No	No	Yes	No	No	No	No	No	Yes	No	Yes	1	OAD	FALSE	FALSE	FALSE	FALSE	TRUE	FALSE	FALSE	FALSE
Type 2	7	140	No	No	No	No	No	No	Yes	No	No	No	No	No	No	No	4	OAD	FALSE	TRUE	FALSE	TRUE	FALSE	FALSE	FALSE	FALSE
Type 2	8	150	No	No	No	No	No	No	Yes	No	No	No	No	No	Previous	No	5	OAD	FALSE	TRUE	FALSE	TRUE	FALSE	FALSE	FALSE	FALSE
Type 2	8.19	222	No	No	No	No	No	No	Yes	No	Yes	No	Yes	No	Yes	Previous	8	Insulin + OAD	TRUE	TRUE	TRUE	FALSE	FALSE	FALSE	FALSE	FALSE
Type 2	6.4	246	No	Yes	No	Yes	No	No	No	No	Yes	No	No	No	No	No	3	OAD	TRUE	TRUE	FALSE	FALSE	FALSE	FALSE	FALSE	FALSE
Type 2	6	128	No	No	No	No	Yes	Yes	Yes	Yes	No	No	Yes	No	Previous	No	1	OAD	FALSE	FALSE	TRUE	TRUE	FALSE	FALSE	TRUE	FALSE
Type 2	7	189	No	No	No	Yes	No	No	No	No	No	No	No	No	Yes	Yes	3	OAD	TRUE	FALSE	FALSE	FALSE	FALSE	FALSE	FALSE	FALSE
Type 2	8.59	250	No	No	No	No	No	No	Yes	No	No	No	No	No	No	No	6	OAD	FALSE	FALSE	FALSE	TRUE	FALSE	FALSE	FALSE	FALSE
Type 2	6	167	No	No	No	Yes	No	No	No	No	No	No	No	No	No	No	2	OAD	TRUE	FALSE	FALSE	FALSE	FALSE	FALSE	FALSE	FALSE
Type 2	6.2	112	No	No	No	Yes	No	No	No	No	Yes	Yes	Yes	No	Previous	Previous	7	OAD	TRUE	TRUE	FALSE	TRUE	FALSE	TRUE	FALSE	FALSE
Type 2	6	167	No	No	No	No	No	Yes	No	No	No	No	No	No	No	Yes	4	OAD	TRUE	FALSE	FALSE	FALSE	FALSE	FALSE	FALSE	FALSE
Type 2	7	230	No	No	No	Yes	No	No	No	No	No	Yes	No	No	Yes	Yes	7	Insulin + OAD	FALSE	FALSE	FALSE	TRUE	FALSE	FALSE	TRUE	FALSE
Type 2	6.09	114	No	No	No	No	No	No	No	No	Yes	Yes	Yes	No	No	No	4	OAD	TRUE	TRUE	FALSE	TRUE	FALSE	TRUE	FALSE	FALSE
Type 2	6	167	No	Yes	No	No	No	No	No	No	No	No	No	No	No	No	2	OAD	TRUE	FALSE	FALSE	FALSE	FALSE	FALSE	FALSE	FALSE
Type 2	6.09	114	No	No	Yes	No	No	No	No	No	Yes	Yes	Yes	No	No	Previous	9	OAD	TRUE	FALSE	FALSE	FALSE	FALSE	TRUE	FALSE	FALSE
Type 2	6	178	No	No	Yes	No	Yes	No	Yes	No	Yes	Yes	No	No	Previous	Previous	1	OAD	FALSE	TRUE	FALSE	TRUE	FALSE	TRUE	TRUE	FALSE
Type 2	7.59	240	Yes	No	No	No	No	No	No	No	No	No	No	No	Previous	Previous	5	OAD	FALSE	FALSE	FALSE	TRUE	FALSE	FALSE	FALSE	FALSE
Type 2	7.79	199	No	No	No	No	No	No	No	No	No	Yes	No	Yes	No	No	4	OAD	FALSE	TRUE	FALSE	FALSE	FALSE	FALSE	FALSE	FALSE
Type 2	9.59	178	No	Yes	No	No	Yes	No	No	No	No	No	No	Yes	No	No	13	OAD	TRUE	TRUE	FALSE	FALSE	FALSE	FALSE	TRUE	FALSE
Type 2	8	180	No	No	No	No	Yes	No	No	Yes	Yes	No	No	No	No	No	2	OAD	TRUE	FALSE	FALSE	TRUE	FALSE	TRUE	FALSE	FALSE
Type 2	6.09	112	No	No	No	Yes	No	No	No	No	Yes	Yes	Yes	No	No	No	4	OAD	TRUE	TRUE	FALSE	FALSE	FALSE	TRUE	FALSE	FALSE
Type 2	7	233	Yes	No	No	No	No	No	No	No	No	Yes	No	No	No	No	2	OAD	TRUE	FALSE	FALSE	FALSE	FALSE	FALSE	FALSE	FALSE
Type 2	8.09	210	Yes	No	No	No	No	No	No	No	No	Yes	No	No	No	Yes	3	OAD	TRUE	FALSE	FALSE	FALSE	FALSE	FALSE	FALSE	FALSE
Type 2	7.4	201	No	No	No	No	No	Yes	No	No	Yes	No	Yes	No	Yes	No	1	OAD	FALSE	TRUE	FALSE	FALSE	FALSE	FALSE	FALSE	FALSE
Type 2	7.79	164	No	No	No	No	No	No	No	No	No	Yes	No	No	No	No	1	OAD	FALSE	FALSE	FALSE	FALSE	TRUE	FALSE	FALSE	TRUE
Type 2	7.4	188	Yes	No	No	No	No	No	No	No	No	No	No	No	No	Yes	6	OAD	TRUE	FALSE	FALSE	FALSE	FALSE	FALSE	FALSE	FALSE
Type 2	8.69	156	No	Yes	No	No	No	No	Yes	No	No	Yes	No	Yes	No	No	11	OAD	TRUE	FALSE	FALSE	FALSE	FALSE	FALSE	TRUE	FALSE
Type 2	11	167	No	No	No	No	No	No	No	Yes	No	Yes	No	Yes	No	No	11	OAD	TRUE	TRUE	FALSE	FALSE	FALSE	FALSE	TRUE	FALSE
Type 2	7.29	203	No	No	No	Yes	No	No	No	No	No	No	Yes	No	No	No	1	OAD	FALSE	FALSE	FALSE	FALSE	TRUE	FALSE	FALSE	FALSE
Type 2	6.29	168	No	No	No	Yes	Yes	No	No	No	No	No	Yes	No	No	Previous	7	OAD	FALSE	FALSE	FALSE	TRUE	TRUE	FALSE	FALSE	FALSE
Type 2	9.19	231	Yes	No	No	No	No	No	No	Yes	No	No	Yes	No	No	No	7	OAD	TRUE	FALSE	FALSE	FALSE	FALSE	FALSE	FALSE	FALSE
Type 2	7.79	197	No	No	No	Yes	Yes	No	No	No	No	No	No	Yes	Yes	No	2	OAD	FALSE	FALSE	TRUE	FALSE	TRUE	FALSE	FALSE	TRUE
Type 2	8	150	No	No	No	No	No	No	Yes	Yes	No	Yes	No	No	No	No	2	OAD	TRUE	FALSE	FALSE	TRUE	TRUE	FALSE	FALSE	FALSE
Type 2	7.4	188	No	Yes	No	No	No	Yes	Yes	Yes	Yes	Yes	Yes	Yes	No	No	2	OAD	TRUE	TRUE	FALSE	FALSE	FALSE	FALSE	FALSE	FALSE
Type 2	6	209	No	No	No	No	Yes	No	No	No	No	No	No	No	No	No	1	OAD	FALSE	TRUE	FALSE	FALSE	FALSE	FALSE	FALSE	FALSE
Type 2	6	177	No	No	No	Yes	No	No	No	No	No	No	No	No	Yes	No	1	OAD	FALSE	FALSE	TRUE	FALSE	FALSE	FALSE	FALSE	FALSE
Type 2	7.5	210	No	Yes	No	No	No	No	No	No	No	No	No	Yes	No	Yes	2	OAD	FALSE	FALSE	FALSE	TRUE	FALSE	FALSE	FALSE	FALSE
Type 2	9	190	Yes	No	No	No	No	Yes	Yes	No	Yes	No	No	No	No	Yes	3	OAD	FALSE	FALSE	TRUE	FALSE	TRUE	TRUE	FALSE	FALSE
Type 2	9	176	No	Yes	No	No	No	No	No	No	No	Yes	Yes	Yes	No	No	10	OAD	TRUE	FALSE	FALSE	FALSE	FALSE	FALSE	TRUE	FALSE
Type 2	7.9	0	No	Yes	No	No	No	No	Yes	No	No	No	No	Yes	No	Yes	2	OAD	TRUE	TRUE	FALSE	FALSE	FALSE	FALSE	FALSE	FALSE
Type 2	7.29	0	No	No	No	No	No	No	Yes	No	No	No	No	Yes	Yes	Previous	4	OAD	FALSE	TRUE	FALSE	FALSE	FALSE	FALSE	FALSE	FALSE
Type 2	7.4	202	No	No	Yes	No	No	No	No	No	No	Yes	Yes	No	Yes	Yes	1	OAD	FALSE	FALSE	FALSE	TRUE	FALSE	FALSE	FALSE	FALSE
Type 2	9	220	No	No	No	No	No	Yes	Yes	No	No	No	No	Yes	Yes	Yes	4	OAD	FALSE	TRUE	FALSE	TRUE	FALSE	TRUE	FALSE	FALSE
Type 2	7.2	120	No	Yes	Yes	No	No	No	Yes	No	No	Yes	No	Yes	Yes	Yes	4	OAD	TRUE	TRUE	FALSE	FALSE	FALSE	FALSE	FALSE	FALSE
Type 2	7.09	189	Yes	No	No	No	No	No	No	No	No	No	No	No	No	No	5	OAD	TRUE	FALSE	FALSE	FALSE	FALSE	FALSE	FALSE	FALSE
Type 2	8.9	178	Yes	No	No	No	No	No	No	No	No	Yes	No	Yes	No	No	11	OAD	TRUE	FALSE	FALSE	FALSE	FALSE	FALSE	TRUE	FALSE
Type 2	7.2	205	No	No	No	No	No	No	Yes	No	No	Yes	No	No	No	No	1	OAD	FALSE	FALSE	TRUE	FALSE	FALSE	FALSE	FALSE	FALSE
Type 2	8	170	No	No	No	No	Yes	No	Yes	No	No	Yes	No	No	No	No	2	OAD	FALSE	TRUE	TRUE	TRUE	TRUE	FALSE	FALSE	FALSE
Type 2	7.4	195	No	No	No	No	No	No	Yes	No	Yes	No	No	No	No	No	5	OAD	TRUE	FALSE	FALSE	FALSE	FALSE	FALSE	TRUE	FALSE
Type 2	8.4	178	No	No	No	No	No	No	Yes	No	Yes	No	Yes	No	No	No	15	OAD	TRUE	TRUE	FALSE	FALSE	FALSE	FALSE	FALSE	FALSE
Type 2	10.3	213	No	No	No	No	No	No	No	No	Yes	Yes	No	No	No	No	6	OAD	TRUE	TRUE	FALSE	FALSE	FALSE	FALSE	FALSE	FALSE
Type 2	7.79	230	No	No	No	Yes	No	No	No	Yes	No	Yes	No	No	No	No	3	OAD	TRUE	FALSE	FALSE	FALSE	FALSE	FALSE	FALSE	FALSE
Type 2	7.9	128	No	No	No	Yes	Yes	Yes	Yes	No	No	Yes	No	Yes	Yes	Yes	13	OAD	TRUE	TRUE	FALSE	FALSE	FALSE	TRUE	FALSE	FALSE
Type 2	8	192	No	No	Yes	No	Yes	No	No	Yes	Yes	Yes	Yes	Yes	No	No	2	OAD	TRUE	TRUE	FALSE	FALSE	FALSE	FALSE	FALSE	FALSE
Type 2	11	0	No	No	No	Yes	Yes	No	No	No	No	No	No	Yes	No	No	3	OAD	TRUE	FALSE	FALSE	FALSE	FALSE	FALSE	TRUE	FALSE
Type 2	8	243	No	No	No	No	No	No	No	No	No	No	No	No	No	Previous	6	OAD	TRUE	FALSE	TRUE	FALSE	FALSE	TRUE	FALSE	FALSE
Type 2	7.9	213	No	No	No	No	No	No	No	No	No	No	Yes	No	No	No	4	Insulin + OAD	TRUE	FALSE	FALSE	FALSE	FALSE	FALSE	FALSE	FALSE
Type 2	8.3	245	No	No	No	No	No	No	No	No	No	No	No	No	No	No	4	OAD	FALSE	TRUE	FALSE	FALSE	FALSE	FALSE	FALSE	FALSE
Type 2	9.3	0	No	No	No	Yes	No	No	Yes	No	No	No	Yes	Yes	Yes	No	4	OAD	TRUE	FALSE	FALSE	FALSE	FALSE	FALSE	FALSE	FALSE
Type 2	9	254	No	No	No	No	No	No	No	No	No	No	No	No	Yes	Yes	4	OAD	TRUE	TRUE	FALSE	FALSE	FALSE	FALSE	FALSE	FALSE
Type 2	8.5	270	No	No	No	No	No	No	Yes	No	Yes	No	No	No	Previous	No	4	OAD	TRUE	FALSE	FALSE	FALSE	FALSE	FALSE	FALSE	FALSE
Type 2	8.09	254	No	No	No	No	No	No	No	No	No	No	No	No	No	No	5	OAD	TRUE	TRUE	FALSE	FALSE	FALSE	FALSE	FALSE	FALSE
Type 2	9.9	149	Yes	No	No	Yes	No	Yes	Yes	No	Yes	No	No	Yes	Yes	Yes	9	OAD	TRUE	TRUE	FALSE	FALSE	FALSE	FALSE	FALSE	FALSE
Type 2	8.4	136	Yes	No	No	Yes	Yes	No	Yes	No	Yes	Yes	No	No	Yes	No	15	OAD	TRUE	FALSE	TRUE	FALSE	TRUE	FALSE	FALSE	FALSE
Type 2	7.7	245	No	No	No	No	No	No	No	Yes	Yes	Yes	No	No	No	No	5	OAD	TRUE	FALSE	FALSE	FALSE	FALSE	FALSE	FALSE	FALSE
Type 2	6.09	143	No	No	No	No	No	No	Yes	No	No	No	No	Yes	No	No	1	OAD	FALSE	FALSE	FALSE	TRUE	FALSE	FALSE	FALSE	FALSE
Type 2	9	260	No	No	No	No	No	No	Yes	No	Yes	No	No	No	No	No	3	OAD	TRUE	FALSE	FALSE	FALSE	FALSE	FALSE	FALSE	FALSE
Type 2	7.29	0	No	No	No	No	No	No	No	No	No	No	Yes	No	No	Yes	5	OAD	FALSE	FALSE	FALSE	TRUE	FALSE	FALSE	FALSE	FALSE
Type 2	7.5	243	No	No	No	No	No	No	No	No	No	No	No	No	No	No	5	OAD	TRUE	TRUE	FALSE	FALSE	FALSE	FALSE	FALSE	FALSE
Type 2	8.4	147	Yes	Yes	No	Yes	No	No	Yes	No	No	Yes	Yes	No	No	Yes	14	OAD	TRUE	TRUE	FALSE	FALSE	FALSE	FALSE	FALSE	TRUE
Type 2	8	210	Yes	No	Yes	Yes	No	Yes	Yes	Yes	Yes	Yes	Yes	No	Yes	Previous	4	Insulin + OAD	TRUE	FALSE	FALSE	FALSE	FALSE	FALSE	FALSE	FALSE
Type 2	7.9	254	No	No	No	No	No	No	No	No	No	No	No	No	No	No	9	OAD	TRUE	TRUE	FALSE	TRUE	FALSE	FALSE	FALSE	FALSE
Type 2	9.3	240	No	No	No	No	No	No	Yes	No	No	Yes	Yes	No	Yes	No	8	OAD	TRUE	FALSE	FALSE	FALSE	FALSE	FALSE	FALSE	FALSE
Type 2	8	240	No	No	No	No	No	No	No	No	No	No	No	No	No	No	3	OAD	FALSE	FALSE	FALSE	FALSE	FALSE	FALSE	TRUE	FALSE
Type 2	7.79	241	No	No	No	No	No	No	No	No	No	No	No	No	No	No	7	OAD	TRUE	FALSE	FALSE	FALSE	FALSE	FALSE	TRUE	FALSE
Type 2	8.3	210	No	No	No	No	No	No	Yes	No	Yes	Yes	No	No	Yes	Yes	7	OAD	TRUE	FALSE	FALSE	FALSE	FALSE	FALSE	FALSE	FALSE
Type 2	7.79	216	No	No	No	No	No	No	Yes	No	No	Yes	No	No	No	Yes	5	OAD	TRUE	FALSE	FALSE	FALSE	FALSE	FALSE	FALSE	FALSE
Type 2	6.9	177	No	No	No	No	No	No	No	Yes	No	No	No	Yes	No	No	1	OAD	FALSE	FALSE	FALSE	TRUE	FALSE	FALSE	FALSE	FALSE
Type 2	7.5	193	No	No	No	No	Yes	No	No	No	No	No	No	Yes	Yes	No	5	OAD	TRUE	FALSE	FALSE	FALSE	FALSE	FALSE	FALSE	FALSE
Type 2	8	240	No	No	No	No	No	No	Yes	No	Yes	No	No	No	No	No	2	OAD	FALSE	FALSE	FALSE	FALSE	FALSE	FALSE	TRUE	FALSE
Type 2	8.4	121	No	No	No	Yes	No	No	Yes	Yes	Yes	Yes	No	No	No	No	8	OAD	FALSE	TRUE	FALSE	TRUE	FALSE	FALSE	FALSE	FALSE
Type 2	8	221	No	No	No	No	No	No	Yes	No	No	Yes	No	Yes	No	No	2	OAD	TRUE	TRUE	FALSE	FALSE	FALSE	FALSE	FALSE	FALSE
Type 2	10.8	0	No	No	No	No	Yes	Yes	No	No	No	No	Yes	Yes	No	No	5	OAD	TRUE	FALSE	FALSE	FALSE	FALSE	FALSE	FALSE	FALSE
Type 2	7.09	187	No	No	No	No	No	No	No	No	No	Yes	Yes	No	Yes	Yes	4	OAD	TRUE	FALSE	FALSE	TRUE	FALSE	FALSE	FALSE	FALSE
Type 2	8.69	216	No	No	No	Yes	No	No	Yes	No	Yes	No	No	No	No	Yes	8	OAD	TRUE	FALSE	FALSE	FALSE	FALSE	FALSE	FALSE	FALSE
Type 2	7	103	No	Yes	Yes	No	No	No	Yes	No	No	No	No	No	Yes	Yes	2	OAD	FALSE	TRUE	FALSE	FALSE	FALSE	FALSE	FALSE	FALSE
Type 2	7	220	No	No	No	No	No	No	No	No	No	No	No	No	No	No	4	OAD	TRUE	FALSE	FALSE	FALSE	FALSE	FALSE	FALSE	FALSE
Type 2	7.54	234	Yes	No	No	No	No	No	No	No	Yes	No	No	Yes	Yes	Yes	5	Insulin + OAD	TRUE	FALSE	FALSE	TRUE	TRUE	FALSE	FALSE	FALSE
Type 2	7.29	223	No	No	No	No	No	No	No	No	No	No	No	No	No	No	6	OAD	TRUE	TRUE	FALSE	TRUE	FALSE	FALSE	FALSE	FALSE
Type 2	7.5	180	No	No	No	No	No	No	Yes	No	Yes	No	No	No	No	No	5	OAD	TRUE	FALSE	FALSE	FALSE	FALSE	FALSE	FALSE	FALSE
Type 2	6.9	110	Yes	No	No	No	Yes	Yes	Yes	No	No	No	No	No	Previous	No	4	OAD	FALSE	TRUE	FALSE	FALSE	FALSE	FALSE	FALSE	FALSE
Type 2	9.69	159	Yes	Yes	Yes	Yes	No	Yes	Yes	No	No	Yes	Yes	No	Yes	Yes	12	OAD	FALSE	TRUE	FALSE	FALSE	TRUE	TRUE	FALSE	FALSE
Type 2	8.3	231	No	No	No	No	No	No	Yes	No	Yes	No	No	No	No	Previous	5	OAD	TRUE	FALSE	FALSE	FALSE	FALSE	FALSE	FALSE	FALSE
Type 2	7.9	188	No	No	No	No	No	No	Yes	No	No	Yes	No	Yes	Yes	Previous	2	OAD	FALSE	TRUE	FALSE	FALSE	FALSE	FALSE	FALSE	FALSE
Type 2	10.19	0	No	Yes	No	No	No	No	Yes	Yes	No	No	Yes	Yes	Yes	No	4	OAD	TRUE	FALSE	FALSE	FALSE	FALSE	FALSE	FALSE	FALSE
Type 2	11.19	0	No	No	No	No	No	Yes	Yes	Yes	No	No	Yes	Yes	No	No	4	OAD	TRUE	TRUE	FALSE	FALSE	FALSE	FALSE	FALSE	FALSE
Type 2	8.59	280	Yes	No	No	No	No	No	No	No	No	No	No	Yes	Yes	Yes	6	OAD	TRUE	FALSE	FALSE	TRUE	FALSE	FALSE	FALSE	FALSE
Type 2	7.59	123	No	No	No	No	No	No	Yes	No	No	Yes	No	No	Yes	Previous	2	OAD	TRUE	FALSE	FALSE	FALSE	FALSE	FALSE	FALSE	FALSE
Type 2	7.2	198	No	No	No	No	No	No	Yes	No	No	Yes	No	No	No	No	4	OAD	FALSE	FALSE	FALSE	TRUE	FALSE	FALSE	FALSE	FALSE
Type 2	9.59	0	No	No	No	Yes	No	No	Yes	Yes	No	No	Yes	Yes	Yes	No	5	OAD	FALSE	FALSE	FALSE	TRUE	FALSE	FALSE	FALSE	FALSE
Type 2	6.79	170	No	No	No	No	No	No	Yes	No	No	No	No	Yes	No	Previous	2	OAD	TRUE	FALSE	FALSE	FALSE	FALSE	FALSE	FALSE	FALSE
Type 2	5	9	No	Yes	Yes	No	No	No	No	No	No	No	Yes	No	No	No	6	OAD	TRUE	FALSE	TRUE	TRUE	FALSE	FALSE	FALSE	FALSE
Type 2	5	6	No	Yes	No	No	No	No	No	Yes	No	No	Yes	Yes	No	No	5	OAD	TRUE	FALSE	FALSE	FALSE	TRUE	FALSE	FALSE	FALSE
Type 2	6.9	230	No	No	No	Yes	No	No	No	No	No	No	No	No	No	No	5	OAD	TRUE	FALSE	FALSE	FALSE	FALSE	FALSE	TRUE	FALSE
Type 2	6.5	240	No	No	No	No	Yes	No	No	No	No	No	No	No	No	No	4	OAD	TRUE	FALSE	FALSE	FALSE	TRUE	FALSE	FALSE	FALSE
Type 2	8	180	No	No	No	No	No	No	No	Yes	No	No	No	No	No	No	1	OAD	FALSE	FALSE	FALSE	TRUE	FALSE	FALSE	FALSE	FALSE
Type 2	8.5	0	Yes	No	No	No	No	No	No	No	No	No	No	Yes	No	No	2	OAD	FALSE	FALSE	FALSE	FALSE	TRUE	FALSE	FALSE	FALSE
Type 2	8.3	243	No	No	No	No	No	No	No	No	No	No	No	No	Previous	Yes	10	OAD	TRUE	TRUE	FALSE	FALSE	FALSE	FALSE	FALSE	FALSE
Type 2	6.79	188	No	No	No	No	No	No	Yes	No	No	No	Yes	No	Previous	Previous	2	OAD	FALSE	FALSE	FALSE	TRUE	FALSE	FALSE	FALSE	FALSE
Type 2	5	9	No	Yes	No	No	No	Yes	Yes	No	No	No	Yes	No	No	No	4	OAD	TRUE	FALSE	FALSE	TRUE	FALSE	FALSE	FALSE	FALSE
Type 2	8	170	Yes	Yes	No	No	No	No	No	No	No	No	No	No	No	No	1	OAD	FALSE	FALSE	FALSE	TRUE	FALSE	FALSE	FALSE	FALSE
Type 2	8.8	213	No	No	No	No	No	No	No	No	No	No	No	No	Previous	Previous	7	OAD	TRUE	TRUE	FALSE	FALSE	FALSE	FALSE	FALSE	FALSE
Type 2	6	200	No	No	No	No	No	No	Yes	No	No	No	Yes	No	Previous	Previous	4	OAD	TRUE	FALSE	FALSE	FALSE	FALSE	FALSE	TRUE	FALSE
Type 2	8.59	0	No	Yes	No	No	No	Yes	Yes	No	Yes	No	Yes	No	No	Yes	6	OAD	TRUE	FALSE	FALSE	TRUE	TRUE	FALSE	FALSE	FALSE
Type 2	8.9	0	No	No	No	No	No	No	No	No	Yes	No	No	No	No	Previous	3	Insulin + OAD	FALSE	FALSE	FALSE	FALSE	FALSE	FALSE	TRUE	FALSE
Type 2	8.5	0	No	No	No	No	No	No	No	No	No	No	Yes	Yes	No	No	4	OAD	TRUE	TRUE	FALSE	FALSE	FALSE	FALSE	FALSE	FALSE
Type 2	8.5	0	No	No	No	No	No	Yes	Yes	No	Yes	No	Yes	No	No	Yes	2	OAD	FALSE	FALSE	FALSE	FALSE	TRUE	FALSE	FALSE	FALSE
Type 2	9	211	No	Yes	No	Yes	No	No	No	No	No	Yes	Yes	No	No	Previous	2	OAD	TRUE	TRUE	FALSE	FALSE	FALSE	FALSE	FALSE	FALSE
Type 2	8	180	No	No	No	Yes	No	No	Yes	No	No	Yes	Yes	No	No	No	1	OAD	FALSE	FALSE	FALSE	TRUE	FALSE	FALSE	FALSE	FALSE
Type 2	7.79	254	No	No	No	No	No	No	No	No	No	No	No	No	No	No	5	OAD	TRUE	TRUE	FALSE	FALSE	FALSE	FALSE	FALSE	FALSE
Type 2	5	9	No	No	No	No	Yes	No	Yes	No	No	No	Yes	Yes	No	No	3	OAD	TRUE	FALSE	TRUE	FALSE	FALSE	FALSE	FALSE	FALSE
Type 2	5	9	No	Yes	No	No	No	No	No	No	No	Yes	Yes	No	No	No	7	OAD	TRUE	FALSE	FALSE	TRUE	TRUE	FALSE	FALSE	FALSE
Type 2	6.09	200	No	No	No	No	No	No	Yes	No	No	No	No	Yes	No	No	3	OAD	TRUE	FALSE	FALSE	FALSE	FALSE	TRUE	FALSE	FALSE
Type 2	8	201	No	No	No	Yes	No	No	No	No	No	No	Yes	Yes	Yes	Yes	6	OAD	TRUE	TRUE	FALSE	FALSE	FALSE	FALSE	TRUE	FALSE
Type 2	8	165	No	No	No	No	Yes	No	No	No	No	Yes	No	Yes	Yes	No	3	OAD	FALSE	FALSE	TRUE	FALSE	FALSE	FALSE	TRUE	TRUE
Type 2	6	9	Yes	No	No	No	No	No	Yes	No	Yes	Yes	No	Yes	No	No	8	OAD	FALSE	TRUE	FALSE	TRUE	FALSE	FALSE	FALSE	FALSE
Type 2	5	9	Yes	No	No	No	No	No	Yes	Yes	No	No	Yes	Yes	No	No	4	OAD	TRUE	FALSE	TRUE	FALSE	FALSE	FALSE	FALSE	FALSE
Type 2	8	180	No	No	No	No	No	No	Yes	No	Yes	No	Yes	No	No	No	1	OAD	FALSE	FALSE	FALSE	TRUE	FALSE	FALSE	FALSE	FALSE
Type 2	7.59	243	No	No	No	No	No	No	No	No	No	No	No	No	No	No	6	OAD	TRUE	TRUE	FALSE	TRUE	FALSE	FALSE	FALSE	FALSE
Type 2	8	170	Yes	No	No	No	No	No	No	Yes	No	No	No	No	Yes	Previous	8	OAD	FALSE	FALSE	FALSE	TRUE	FALSE	FALSE	FALSE	FALSE
Type 2	5.79	180	No	Yes	No	No	No	No	No	No	No	No	No	No	Yes	Yes	2	OAD	TRUE	FALSE	FALSE	FALSE	FALSE	FALSE	FALSE	FALSE
Type 2	9.4	0	No	No	No	No	No	No	Yes	No	Yes	No	No	Yes	No	No	3	OAD	TRUE	FALSE	FALSE	FALSE	TRUE	FALSE	FALSE	FALSE
Type 2	8.5	0	No	No	No	No	No	No	Yes	No	Yes	No	Yes	Yes	No	No	4	OAD	FALSE	FALSE	FALSE	TRUE	TRUE	FALSE	FALSE	FALSE
Type 2	8	180	No	No	No	No	Yes	No	Yes	No	No	No	No	No	No	No	1	OAD	FALSE	FALSE	FALSE	TRUE	FALSE	FALSE	FALSE	FALSE
Type 2	8	170	No	No	No	No	No	Yes	No	No	No	No	Yes	No	No	No	1	OAD	FALSE	FALSE	FALSE	TRUE	FALSE	FALSE	FALSE	FALSE
Type 2	7.79	154	No	No	No	No	Yes	No	No	No	No	Yes	No	No	No	No	1	OAD	FALSE	FALSE	TRUE	FALSE	FALSE	FALSE	TRUE	TRUE
Type 2	5	9	No	Yes	Yes	No	No	No	No	No	No	Yes	Yes	No	No	Yes	5	OAD	TRUE	FALSE	FALSE	TRUE	FALSE	FALSE	FALSE	FALSE
Type 2	6.9	186	No	No	No	No	No	No	No	Yes	No	Yes	No	No	No	No	2	OAD	FALSE	FALSE	FALSE	FALSE	FALSE	FALSE	TRUE	FALSE
Type 2	7.79	186	No	No	Yes	No	No	No	No	No	Yes	No	No	Yes	Yes	No	2	OAD	TRUE	FALSE	FALSE	TRUE	FALSE	FALSE	FALSE	TRUE
Type 2	5	9	No	No	No	No	No	No	Yes	No	Yes	Yes	No	Yes	No	No	2	OAD	TRUE	TRUE	FALSE	FALSE	FALSE	FALSE	FALSE	FALSE
Type 2	8.5	0	No	No	No	No	No	No	No	No	No	No	No	Yes	No	No	4	Insulin + OAD	TRUE	FALSE	FALSE	FALSE	FALSE	FALSE	TRUE	FALSE
Type 2	8.69	0	No	No	No	No	No	Yes	No	No	No	No	Yes	No	No	No	3	OAD	FALSE	FALSE	FALSE	FALSE	TRUE	FALSE	FALSE	FALSE
Type 2	6.79	0	Yes	No	No	No	No	No	No	No	Yes	No	No	Yes	No	No	7	OAD	FALSE	FALSE	FALSE	TRUE	FALSE	FALSE	TRUE	FALSE
Type 2	6.79	190	No	No	No	No	No	No	No	Yes	No	No	Yes	No	No	Previous	2	OAD	TRUE	FALSE	FALSE	FALSE	FALSE	FALSE	FALSE	FALSE
Type 2	6.9	190	No	No	No	No	No	No	Yes	No	No	No	Yes	No	No	No	3	OAD	FALSE	FALSE	FALSE	TRUE	FALSE	FALSE	FALSE	FALSE
Type 2	7.2	0	No	No	No	No	No	No	No	No	No	No	Yes	No	No	No	1	OAD	FALSE	FALSE	FALSE	FALSE	TRUE	FALSE	FALSE	FALSE
Type 2	8.09	244	No	No	No	No	No	No	No	No	No	No	No	No	No	Yes	6	OAD	TRUE	TRUE	TRUE	FALSE	FALSE	FALSE	FALSE	FALSE
Type 2	7.29	122	Yes	No	No	Yes	No	No	No	No	No	No	No	No	No	No	1	OAD	TRUE	FALSE	FALSE	FALSE	FALSE	FALSE	FALSE	FALSE
Type 2	6.09	178	No	No	No	No	Yes	No	Yes	Yes	No	No	Yes	No	Yes	No	7	OAD	TRUE	FALSE	FALSE	TRUE	FALSE	FALSE	FALSE	FALSE
Type 2	7	0	No	No	No	No	No	No	No	No	Yes	Yes	No	No	Yes	No	5	OAD	TRUE	FALSE	FALSE	FALSE	FALSE	FALSE	FALSE	FALSE
Type 2	6.7	190	No	No	No	No	Yes	No	No	Yes	Yes	No	No	Yes	No	No	8	OAD	FALSE	FALSE	FALSE	TRUE	FALSE	FALSE	FALSE	FALSE
Type 2	7.2	0	No	No	No	No	No	No	No	No	No	No	No	No	No	Yes	5	OAD	FALSE	FALSE	FALSE	TRUE	FALSE	FALSE	FALSE	FALSE
Type 2	8	168	Yes	No	No	Yes	No	No	No	No	No	No	No	No	No	No	3	OAD	FALSE	TRUE	FALSE	FALSE	FALSE	FALSE	FALSE	FALSE
Type 2	7	133	No	No	No	Yes	No	No	Yes	No	No	No	No	No	No	No	1	OAD	TRUE	FALSE	FALSE	FALSE	FALSE	FALSE	FALSE	FALSE
Type 2	7.2	0	No	No	No	No	No	No	No	No	No	No	Yes	No	Yes	No	4	OAD	FALSE	FALSE	FALSE	TRUE	FALSE	FALSE	FALSE	FALSE
Type 2	7.4	0	No	No	No	No	No	No	No	No	Yes	No	No	Yes	Yes	Yes	5	OAD	FALSE	FALSE	FALSE	TRUE	FALSE	FALSE	FALSE	FALSE
Type 2	5	156	Yes	No	No	No	No	No	No	No	No	Yes	No	No	Yes	Yes	5	OAD	FALSE	TRUE	FALSE	FALSE	FALSE	FALSE	FALSE	FALSE
Type 2	5.7	168	No	No	No	No	No	Yes	Yes	No	No	No	No	Yes	No	No	5	OAD	TRUE	FALSE	FALSE	FALSE	FALSE	FALSE	TRUE	FALSE
Type 2	9	143	No	No	No	Yes	No	No	No	No	No	No	No	Yes	No	No	3	OAD	TRUE	FALSE	FALSE	FALSE	FALSE	FALSE	FALSE	FALSE
Type 2	8	122	No	No	No	No	No	No	No	No	No	No	No	No	No	No	3	OAD	TRUE	FALSE	FALSE	FALSE	FALSE	FALSE	FALSE	FALSE
Type 2	7.59	167	No	No	No	No	No	No	No	No	No	No	No	No	No	No	5	OAD	TRUE	FALSE	FALSE	FALSE	FALSE	FALSE	TRUE	FALSE
Type 2	9	0	Yes	No	No	No	No	No	No	No	Yes	No	No	No	No	No	1	OAD	TRUE	FALSE	FALSE	FALSE	FALSE	FALSE	FALSE	FALSE
Type 2	6.79	250	No	No	Yes	No	No	No	No	No	No	No	Yes	No	No	No	6	OAD	TRUE	FALSE	FALSE	FALSE	TRUE	FALSE	TRUE	FALSE
Type 2	7	210	No	No	No	No	No	No	No	No	No	No	No	No	No	No	4	OAD	TRUE	TRUE	FALSE	FALSE	FALSE	FALSE	FALSE	FALSE
Type 2	6.09	189	No	No	No	No	No	No	Yes	No	No	No	No	Yes	Yes	No	6	OAD	FALSE	TRUE	TRUE	FALSE	FALSE	FALSE	FALSE	FALSE
Type 2	7.5	243	No	No	No	No	No	No	No	No	No	No	No	No	No	No	6	OAD	TRUE	TRUE	FALSE	TRUE	FALSE	FALSE	FALSE	FALSE
Type 2	5.4	178	No	No	No	No	Yes	No	Yes	No	No	Yes	No	Yes	No	No	6	OAD	FALSE	TRUE	FALSE	FALSE	FALSE	FALSE	TRUE	FALSE
Type 2	9	0	No	No	No	Yes	No	No	No	No	No	Yes	No	No	No	No	1	OAD	TRUE	FALSE	FALSE	FALSE	FALSE	FALSE	FALSE	FALSE
Type 2	7.4	221	No	No	No	No	No	No	No	No	No	No	No	No	No	No	5	OAD	TRUE	TRUE	FALSE	FALSE	FALSE	FALSE	FALSE	FALSE
Type 2	8.09	160	Yes	No	No	No	No	No	No	No	Yes	No	No	No	No	No	10	OAD	FALSE	TRUE	FALSE	TRUE	FALSE	FALSE	FALSE	FALSE
Type 2	7.79	160	Yes	No	No	No	No	No	No	No	Yes	No	No	No	No	No	15	OAD	TRUE	FALSE	FALSE	FALSE	FALSE	FALSE	FALSE	FALSE
Type 2	7.79	208	No	No	No	No	No	No	No	No	No	No	No	No	No	Previous	9	OAD	TRUE	FALSE	FALSE	FALSE	FALSE	FALSE	TRUE	FALSE
Type 2	6.5	220	No	No	No	No	No	No	Yes	No	No	No	No	No	Yes	Yes	6	OAD	TRUE	FALSE	FALSE	TRUE	FALSE	FALSE	FALSE	FALSE
Type 2	8	129	No	No	No	No	No	No	Yes	Yes	No	Yes	No	Yes	Yes	Yes	9	Insulin + OAD	TRUE	TRUE	TRUE	FALSE	TRUE	TRUE	TRUE	FALSE
Type 2	11	0	No	No	No	Yes	No	No	No	No	No	Yes	No	No	Previous	Yes	3	Insulin + OAD	FALSE	FALSE	TRUE	FALSE	FALSE	FALSE	FALSE	FALSE
Type 2	8	150	No	No	No	No	No	No	No	No	No	No	No	Yes	Previous	Previous	5	OAD	TRUE	FALSE	FALSE	FALSE	FALSE	FALSE	FALSE	FALSE
Type 2	10	0	No	No	No	No	No	No	Yes	No	No	No	Yes	No	No	No	4	OAD	FALSE	FALSE	FALSE	TRUE	FALSE	FALSE	FALSE	FALSE
Type 2	7.59	189	No	No	No	No	No	No	No	No	No	No	No	No	Yes	Yes	8	OAD	TRUE	FALSE	FALSE	FALSE	FALSE	FALSE	TRUE	FALSE
Type 2	9	265	No	No	No	No	No	No	No	No	No	No	No	No	Previous	Previous	9	Insulin + OAD	TRUE	TRUE	FALSE	FALSE	TRUE	FALSE	FALSE	FALSE
Type 2	7.9	170	Yes	No	No	No	No	No	No	No	Yes	No	No	No	No	No	10	OAD	TRUE	TRUE	FALSE	FALSE	FALSE	FALSE	FALSE	FALSE
Type 2	6.5	240	No	No	No	No	No	Yes	No	No	Yes	No	No	No	No	No	3	OAD	TRUE	FALSE	FALSE	FALSE	FALSE	FALSE	TRUE	FALSE
Type 2	8	254	No	No	No	No	No	No	No	No	No	No	No	No	No	No	6	OAD	TRUE	TRUE	FALSE	FALSE	FALSE	FALSE	FALSE	FALSE
Type 2	5.79	190	No	No	No	No	No	No	No	Yes	No	No	No	No	No	No	2	OAD	TRUE	FALSE	FALSE	FALSE	FALSE	FALSE	TRUE	FALSE
Type 2	8	190	No	No	No	No	Yes	No	No	No	No	No	No	Yes	No	No	2	OAD	FALSE	TRUE	FALSE	FALSE	FALSE	FALSE	TRUE	FALSE
Type 2	4	0	No	No	No	No	No	No	No	No	No	No	No	No	Yes	Previous	2	Insulin + OAD	TRUE	TRUE	FALSE	FALSE	TRUE	FALSE	FALSE	FALSE
Type 2	5.4	155	No	No	No	No	No	Yes	Yes	No	Yes	No	No	No	No	Previous	5	OAD	FALSE	TRUE	TRUE	FALSE	FALSE	FALSE	FALSE	FALSE
Type 2	8.5	170	Yes	No	No	No	No	No	No	No	Yes	Yes	No	No	No	No	11	OAD	TRUE	FALSE	FALSE	TRUE	FALSE	FALSE	FALSE	FALSE
Type 2	5.79	190	No	No	No	No	No	No	Yes	No	No	No	No	Yes	No	No	3	OAD	FALSE	FALSE	FALSE	TRUE	FALSE	FALSE	TRUE	FALSE
Type 2	8.09	256	No	No	No	No	No	No	No	No	No	No	No	No	Previous	Previous	8	OAD	TRUE	TRUE	TRUE	FALSE	FALSE	FALSE	FALSE	FALSE
Type 2	10	0	No	No	No	No	No	No	Yes	No	No	Yes	No	No	Previous	No	2	OAD	FALSE	FALSE	FALSE	FALSE	TRUE	FALSE	FALSE	FALSE
Type 2	6	0	Yes	No	No	No	No	No	No	No	No	No	No	Yes	No	No	3	OAD	FALSE	FALSE	FALSE	FALSE	FALSE	FALSE	TRUE	FALSE
Type 2	8.3	244	No	No	No	No	No	No	No	No	No	No	No	No	No	No	7	OAD	FALSE	FALSE	TRUE	FALSE	FALSE	FALSE	FALSE	FALSE
[truncated: 2,291 more rows]
